# Supplementary material for: Overexpression of an AP2/ERF Type Transcription Factor OsEREBP1 Confers Biotic and Abiotic Stress Tolerance in Rice
Source: PLoS One. 2015 Jun 2;10(6):e0127831. doi: 10.1371/journal.pone.0127831 (PMC4452794; doi:10.1371/journal.pone.0127831)
Supplement: S2 Table — (XLS) [file pone.0127831.s006.xls]

## Sheet: r34-up-genes
Probe Set ID	p	FC (abs)	Regulation	Ensembl	Gene Symbol	Gene Ontology Biological Process	Gene Ontology Cellular Component	Gene Ontology Molecular Function	InterPro
Os.5390.1.S1_at	1.13808e-05	70.4638	up	LOC_Os12g33130	Os12g0516000
Os.22580.1.S1_s_at	5.69594e-05	46.3702	up	LOC_Os01g73250	Os01g0963600	0006950 // response to stress // inferred from electronic annotation			IPR003496 // ABA/WDS induced protein // 9.1E-43
Os.55261.1.S1_at	3.57943e-05	43.5951	up
Os.55961.1.S1_at	1.45049e-05	38.7544	up	LOC_Os07g34280	Os07g0526600	0008152 // metabolic process // inferred from electronic annotation		0016787 // hydrolase activity // inferred from electronic annotation	IPR013094 // Alpha/beta hydrolase fold-3 // 4.3E-67
Os.5031.1.S1_at	2.10605e-05	35.2012	up	LOC_Os12g36830	Os12g0555000	0006952 // defense response // inferred from electronic annotation///0009607 // response to biotic stimulus // inferred from electronic annotation			IPR000916 // Bet v I domain // 4.5E-7///IPR019587 // Polyketide cyclase/dehydrase // 2.1E-4
Os.26849.1.S1_at	0.00012267	35.0558	up	LOC_Os08g07100	Os08g0168000	0008152 // metabolic process // inferred from electronic annotation		0000287 // magnesium ion binding // inferred from electronic annotation///0010333 // terpene synthase activity // inferred from electronic annotation///0016829 // lyase activity // inferred from electronic annotation///0046872 // metal ion binding // inferred from electronic annotation	IPR001906 // Terpene synthase-like // 3.2E-57///IPR005630 // Terpene synthase, metal-binding domain // 2.7E-40
Os.6867.1.S1_x_at	8.16324e-06	29.6746	up	LOC_Os12g43380///LOC_Os12g43430	Os12g0628600		0005576 // extracellular region // inferred from electronic annotation///0016023 // cytoplasmic membrane-bounded vesicle // inferred from reviewed computational analysis		IPR001938 // Thaumatin, pathogenesis-related // 4.3E-90///IPR001938 // Thaumatin, pathogenesis-related // 4.8E-86
Os.11975.2.A1_at	1.26532e-07	26.0407	up	LOC_Os01g68300	Os01g0910900
Os.9836.1.S1_at	5.52655e-05	25.4294	up		Os11g0211800	0009405 // pathogenesis // inferred from electronic annotation	0005576 // extracellular region // inferred from electronic annotation///0016023 // cytoplasmic membrane-bounded vesicle // inferred from reviewed computational analysis	0008200 // ion channel inhibitor activity // inferred from electronic annotation
OsAffx.22999.1.S1_at	0.000106893	22.349	up	LOC_Os07g32710	Os07g0511400
Os.27628.2.S1_a_at	1.36946e-05	21.8752	up	LOC_Os03g62670	Os03g0843800			0008757 // S-adenosylmethionine-dependent methyltransferase activity // inferred from electronic annotation	IPR008854 // TPMT family // 1.6E-48///IPR008854 // TPMT family // 1.2E-25///IPR008854 // TPMT family // 1.5E-48///IPR013217 // Methyltransferase type 12 // 1.7E-5
Os.19861.1.S1_at	5.98939e-05	18.5646	up	LOC_Os07g03730	Os07g0129300		0005576 // extracellular region // inferred from electronic annotation		IPR014044 // CAP domain // 1.9E-33
Os.10735.1.S1_at	3.68845e-06	18.3046	up	LOC_Os09g36860	Os09g0539800
Os.46872.1.S1_at	0.000102222	17.2476	up	LOC_Os10g37160	Os10g0515900	0055114 // oxidation-reduction process // inferred from electronic annotation		0004497 // monooxygenase activity // inferred from electronic annotation///0005506 // iron ion binding // inferred from electronic annotation///0009055 // electron carrier activity // inferred from electronic annotation///0016491 // oxidoreductase activity // inferred from electronic annotation///0016705 // oxidoreductase activity, acting on paired donors, with incorporation or reduction of molec…	IPR001128 // Cytochrome P450 // 8.2E-89
Os.38812.1.S1_at	2.78161e-05	16.2999	up		Os01g0615050	0009611 // response to wounding // inferred from electronic annotation		0004867 // serine-type endopeptidase inhibitor activity // inferred from electronic annotation
Os.20851.1.A1_at	3.91056e-06	15.6697	up		Os02g0772100		0009536 // plastid // inferred from reviewed computational analysis
OsAffx.20082.1.S1_at	4.62982e-05	14.6982	up	LOC_Os12g41760	Os12g0611700		0016023 // cytoplasmic membrane-bounded vesicle // inferred from reviewed computational analysis
Os.20851.1.A1_x_at	4.60273e-05	14.0038	up		Os02g0772100		0009536 // plastid // inferred from reviewed computational analysis
Os.1818.1.S1_at	5.90557e-05	13.6349	up	LOC_Os01g45640	Os01g0644000
OsAffx.15407.1.S1_at	3.46464e-05	12.108	up	LOC_Os06g13390	Os06g0242000	0032259 // methylation // inferred from electronic annotation		0008168 // methyltransferase activity // inferred from electronic annotation	IPR005299 // SAM dependent carboxyl methyltransferase // 2.0E-121
Os.4766.1.S1_at	1.54665e-06	11.7014	up	LOC_Os10g28350	Os10g0419400	0008652 // cellular amino acid biosynthetic process // inferred from electronic annotation///0009086 // methionine biosynthetic process // inferred from electronic annotation///0019509 // L-methionine salvage from methylthioadenosine // inferred from electronic annotation///0055114 // oxidation-reduction process // inferred from electronic annotation	0005634 // nucleus // inferred from electronic annotation///0005737 // cytoplasm // inferred from electronic annotation	0010309 // acireductone dioxygenase [iron(II)-requiring] activity // inferred from electronic annotation///0016491 // oxidoreductase activity // inferred from electronic annotation///0016702 // oxidoreductase activity, acting on single donors with incorporation of molecular oxygen, incorporation of two atoms of oxygen // inferred from electronic annotation///0046872 // metal ion binding // inferr…	IPR004313 // Acireductone dioxygenase ARD family // 4.3E-97///IPR013096 // Cupin 2, conserved barrel // 2.4E-5
Os.20614.3.S1_x_at	1.55269e-06	11.0712	up	LOC_Os01g36064///LOC_Os04g49757///LOC_Os06g11830///LOC_Os07g15340///LOC_Os10g41838	Os10g0567900		0005739 // mitochondrion // inferred from reviewed computational analysis	0003676 // nucleic acid binding // inferred from electronic annotation///0046983 // protein dimerization activity // inferred from electronic annotation	IPR004853 // Domain of unknown function DUF250 // 4.4E-49///IPR008906 // HAT dimerisation // 5.6E-9///IPR008906 // HAT dimerisation // 5.5E-9///IPR008906 // HAT dimerisation // 5.5E-9
Os.11906.1.S1_at	9.08276e-05	11.0276	up	LOC_Os01g50350	Os01g0698800		0016023 // cytoplasmic membrane-bounded vesicle // inferred from reviewed computational analysis
Os.54545.1.S1_at	0.000131648	10.7844	up	LOC_Os07g41060	Os07g0601900	0044237 // cellular metabolic process // inferred from electronic annotation		0000166 // nucleotide binding // inferred from electronic annotation///0003824 // catalytic activity // inferred from electronic annotation///0050662 // coenzyme binding // inferred from electronic annotation	IPR001509 // NAD-dependent epimerase/dehydratase // 1.1E-6///IPR013120 // Male sterility, NAD-binding // 5.6E-6
Os.28301.1.S1_at	0.000249017	10.1527	up	LOC_Os07g05360	Os07g0147500	0010270 // photosystem II oxygen evolving complex assembly // inferred from electronic annotation///0015979 // photosynthesis // inferred from electronic annotation	0009507 // chloroplast // inferred from electronic annotation///0009523 // photosystem II // inferred from electronic annotation///0009535 // chloroplast thylakoid membrane // inferred from electronic annotation///0009579 // thylakoid // inferred from electronic annotation///0009654 // oxygen evolving complex // inferred from electronic annotation///0042651 // thylakoid membrane // inferred from …		IPR006814 // Photosystem II PsbR // 1.3E-57
Os.467.1.S1_a_at	0.000846536	10.0674	up	LOC_Os01g42380	Os01g0609300	0006200 // ATP catabolic process // inferred from electronic annotation///0006810 // transport // inferred from electronic annotation	0016020 // membrane // inferred from reviewed computational analysis///0016020 // membrane // inferred from electronic annotation///0016021 // integral to membrane // inferred from electronic annotation	0000166 // nucleotide binding // inferred from electronic annotation///0005524 // ATP binding // inferred from electronic annotation///0016887 // ATPase activity // inferred from electronic annotation///0017111 // nucleoside-triphosphatase activity // inferred from electronic annotation	IPR003439 // ABC transporter-like // 8.3E-15///IPR003439 // ABC transporter-like // 2.8E-27///IPR013525 // ABC-2 type transporter // 9.0E-59///IPR013525 // ABC-2 type transporter // 2.4E-74///IPR013581 // Plant PDR ABC transporter associated // 1.4E-44
Os.6594.1.S1_at	3.2868e-05	10.0106	up	LOC_Os11g24510	Os11g0432900	0006508 // proteolysis // inferred from electronic annotation	0016023 // cytoplasmic membrane-bounded vesicle // inferred from reviewed computational analysis	0004180 // carboxypeptidase activity // inferred from electronic annotation///0004185 // serine-type carboxypeptidase activity // inferred from electronic annotation	IPR001563 // Peptidase S10, serine carboxypeptidase // 8.6E-141///IPR001563 // Peptidase S10, serine carboxypeptidase // 1.6E-119///IPR001563 // Peptidase S10, serine carboxypeptidase // 4.0E-154
Os.57103.1.S1_at	0.00026926	9.97465	up	LOC_Os02g02930	Os02g0121700	0008152 // metabolic process // inferred from electronic annotation		0000287 // magnesium ion binding // inferred from electronic annotation///0010333 // terpene synthase activity // inferred from electronic annotation///0016829 // lyase activity // inferred from electronic annotation///0046872 // metal ion binding // inferred from electronic annotation	IPR001906 // Terpene synthase-like // 3.2E-14///IPR005630 // Terpene synthase, metal-binding domain // 3.3E-67
Os.34982.1.A1_x_at	2.69837e-05	9.41013	up	LOC_Os04g17660	Os04g0249600				IPR001763 // Rhodanese-like domain // 7.4E-15
Os.34982.1.A1_at	0.000474412	9.34626	up	LOC_Os04g17660	Os04g0249600				IPR001763 // Rhodanese-like domain // 7.4E-15
Os.9762.2.S1_at	0.000457759	9.31423	up
OsAffx.11838.1.S1_x_at	0.000227997	9.28256	up	LOC_Os01g73250	Os01g0963600	0006950 // response to stress // inferred from electronic annotation			IPR003496 // ABA/WDS induced protein // 9.1E-43
Os.12063.1.S1_at	4.4032e-05	9.25779	up	LOC_Os02g11859
Os.53604.1.S1_at	0.000195617	9.09722	up	LOC_Os03g52860	Os03g0738600	0006633 // fatty acid biosynthetic process // inferred from electronic annotation///0008610 // lipid biosynthetic process // inferred from electronic annotation///0009607 // response to biotic stimulus // inferred from direct assay///0009611 // response to wounding // inferred from direct assay///0009737 // response to abscisic acid stimulus // inferred from electronic annotation///0009753 // res…	0005737 // cytoplasm // inferred from direct assay///0005737 // cytoplasm // inferred from electronic annotation///0009507 // chloroplast // inferred from electronic annotation	0005506 // iron ion binding // inferred from electronic annotation///0016165 // lipoxygenase activity // inferred from direct assay///0016165 // lipoxygenase activity // inferred from electronic annotation///0016491 // oxidoreductase activity // inferred from electronic annotation///0016702 // oxidoreductase activity, acting on single donors with incorporation of molecular oxygen, incorporation o…	IPR001024 // Lipoxygenase, LH2 // 6.6E-38///IPR013819 // Lipoxygenase, C-terminal // 0.0
Os.4416.1.S1_at	0.000992334	8.95251	up	LOC_Os08g39840	Os08g0508800	0006633 // fatty acid biosynthetic process // inferred from electronic annotation///0008610 // lipid biosynthetic process // inferred from electronic annotation///0009607 // response to biotic stimulus // inferred from mutant phenotype///0009611 // response to wounding // inferred from mutant phenotype///0031408 // oxylipin biosynthetic process // inferred from electronic annotation///0051707 // …	0009507 // chloroplast // inferred from electronic annotation///0009536 // plastid // inferred from reviewed computational analysis///0009536 // plastid // inferred from electronic annotation	0005506 // iron ion binding // inferred from electronic annotation///0016165 // lipoxygenase activity // inferred from electronic annotation///0016166 // phytoene dehydrogenase activity // inferred from direct assay///0016491 // oxidoreductase activity // inferred from electronic annotation///0016702 // oxidoreductase activity, acting on single donors with incorporation of molecular oxygen, incor…	IPR001024 // Lipoxygenase, LH2 // 1.4E-23///IPR013819 // Lipoxygenase, C-terminal // 0.0
Os.11262.2.S1_x_at	0.000186363	8.8568	up	LOC_Os04g32920	Os04g0401700	0006810 // transport // inferred from electronic annotation///0006811 // ion transport // inferred from electronic annotation///0006813 // potassium ion transport // inferred from electronic annotation///0071805 // potassium ion transmembrane transport // inferred from electronic annotation	0005886 // plasma membrane // inferred from electronic annotation///0016020 // membrane // inferred from electronic annotation///0016021 // integral to membrane // inferred from electronic annotation	0009674 // potassium:sodium symporter activity // inferred from electronic annotation///0015079 // potassium ion transmembrane transporter activity // inferred from electronic annotation	IPR003855 // K+ potassium transporter // 0.0///IPR003855 // K+ potassium transporter // 0.0
Os.4166.1.S1_at	0.00013158	8.62538	up	LOC_Os05g50380	Os05g0580000	0005978 // glycogen biosynthetic process // inferred from electronic annotation///0008152 // metabolic process // inferred from electronic annotation///0009058 // biosynthetic process // inferred from electronic annotation	0009507 // chloroplast // inferred from electronic annotation///0010170 // glucose-1-phosphate adenylyltransferase complex // inferred from electronic annotation	0003824 // catalytic activity // inferred from electronic annotation///0008878 // glucose-1-phosphate adenylyltransferase activity // inferred from electronic annotation///0016740 // transferase activity // inferred from electronic annotation///0016779 // nucleotidyltransferase activity // inferred from electronic annotation	IPR005835 // Nucleotidyl transferase // 1.5E-122
Os.11952.1.S1_at	6.4086e-05	8.37957	up	LOC_Os02g11070	Os02g0205500	0006633 // fatty acid biosynthetic process // inferred from electronic annotation///0008152 // metabolic process // inferred from electronic annotation///0008610 // lipid biosynthetic process // inferred from electronic annotation///0009409 // response to cold // inferred from electronic annotation///0009416 // response to light stimulus // inferred from electronic annotation	0016020 // membrane // inferred from electronic annotation	0003824 // catalytic activity // inferred from electronic annotation///0016740 // transferase activity // inferred from electronic annotation///0016746 // transferase activity, transferring acyl groups // inferred from electronic annotation///0016747 // transferase activity, transferring acyl groups other than amino-acyl groups // inferred from electronic annotation	IPR012328 // Chalcone/stilbene synthase, C-terminal // 7.4E-5///IPR013601 // FAE1/Type III polyketide synthase-like protein // 1.8E-233///IPR013747 // 3-Oxoacyl-[acyl-carrier-protein (ACP)] synthase III C-terminal // 4.2E-5
Os.30886.1.S1_at	0.000292979	8.23478	up	LOC_Os03g61360	Os03g0829200	0008152 // metabolic process // inferred from electronic annotation		0003824 // catalytic activity // inferred from electronic annotation///0016787 // hydrolase activity // inferred from electronic annotation	IPR000073 // Alpha/beta hydrolase fold-1 // 1.6E-23
Os.15281.1.S1_x_at	1.44915e-05	8.11068	up	LOC_Os07g46920	Os07g0664300	0008152 // metabolic process // inferred from electronic annotation///0055114 // oxidation-reduction process // inferred from electronic annotation		0000166 // nucleotide binding // inferred from electronic annotation///0016491 // oxidoreductase activity // inferred from electronic annotation	IPR002198 // Short-chain dehydrogenase/reductase SDR // 1.7E-24///IPR013968 // Polyketide synthase, KR // 4.5E-4
Os.10620.1.S1_at	4.56284e-05	7.97302	up	LOC_Os05g07940	Os05g0171900				IPR004360 // Glyoxalase/fosfomycin resistance/dioxygenase domain // 9.0E-13
Os.16683.1.S1_at	4.34027e-05	7.9087	up	LOC_Os11g03540	Os11g0129700	0006109 // regulation of carbohydrate metabolic process // inferred from electronic annotation///0006110 // regulation of glycolysis // inferred from electronic annotation///0006351 // transcription, DNA-dependent // inferred from electronic annotation///0006355 // regulation of transcription, DNA-dependent // inferred from electronic annotation///0006629 // lipid metabolic process // inferred fr…	0005634 // nucleus // inferred from electronic annotation///0005739 // mitochondrion // inferred from reviewed computational analysis	0003677 // DNA binding // inferred from electronic annotation///0003700 // sequence-specific DNA binding transcription factor activity // inferred from electronic annotation	IPR001471 // AP2/ERF domain // 7.5E-16///IPR001471 // AP2/ERF domain // 4.9E-17
Os.12120.1.S1_at	7.61962e-05	7.76349	up	LOC_Os12g33120
Os.56080.1.S1_at	0.000203724	7.64141	up	LOC_Os03g47280	Os03g0676400				IPR008889 // VQ // 8.0E-11
Os.26569.1.S1_at	0.000375431	7.57692	up	LOC_Os04g09604	Os04g0175600	0032259 // methylation // inferred from electronic annotation		0008168 // methyltransferase activity // inferred from electronic annotation///0008171 // O-methyltransferase activity // inferred from electronic annotation///0016740 // transferase activity // inferred from electronic annotation///0046983 // protein dimerization activity // inferred from electronic annotation	IPR001077 // O-methyltransferase, family 2 // 1.3E-4///IPR001077 // O-methyltransferase, family 2 // 4.9E-100///IPR012967 // Plant methyltransferase dimerisation // 8.7E-18
Os.11935.1.S1_at	0.000114643	7.52272	up	LOC_Os02g32520	Os02g0526400	0006508 // proteolysis // inferred from electronic annotation///0006950 // response to stress // inferred from electronic annotation///0019538 // protein metabolic process // inferred from electronic annotation///0034605 // cellular response to heat // inferred from genetic interaction	0009507 // chloroplast // inferred from electronic annotation///0009536 // plastid // inferred from electronic annotation///0009941 // chloroplast envelope // inferred from electronic annotation	0000166 // nucleotide binding // inferred from electronic annotation///0005524 // ATP binding // inferred from electronic annotation///0008233 // peptidase activity // inferred from electronic annotation///0017111 // nucleoside-triphosphatase activity // inferred from electronic annotation	IPR004176 // Clp, N-terminal // 0.021///IPR004176 // Clp, N-terminal // 8.4E-10///IPR004176 // Clp, N-terminal // 0.016///IPR004176 // Clp, N-terminal // 8.4E-10///IPR011704 // ATPase, dynein-related, AAA domain // 3.3E-6///IPR011704 // ATPase, dynein-related, AAA domain // 3.3E-6///IPR011704 // ATPase, dynein-related, AAA domain // 3.3E-6///IPR013093 // ATPase, AAA-2 // 5.2E-101///IPR013093 // A…
Os.55984.1.S1_at	9.64724e-06	7.36466	up	LOC_Os05g46840	Os05g0546400
Os.45997.1.S1_x_at	0.000573705	7.3525	up	LOC_Os01g45640	Os01g0644000
Os.55247.1.S1_at	0.000152139	7.15499	up	LOC_Os05g50100	Os05g0576600
Os.47868.1.S1_at	0.000234621	7.09087	up	LOC_Os08g12840	Os08g0224900///Os08g0225000	0009817 // defense response to fungus, incompatible interaction // inferred from electronic annotation	0005618 // cell wall // inferred from electronic annotation///0009507 // chloroplast // inferred from electronic annotation///0009536 // plastid // inferred from reviewed computational analysis	0047450 // crotonoyl-[acyl-carrier-protein] hydratase activity // inferred from electronic annotation	IPR013114 // Beta-hydroxyacyl-(acyl-carrier-protein) dehydratase, FabA/FabZ // 1.4E-54///IPR013114 // Beta-hydroxyacyl-(acyl-carrier-protein) dehydratase, FabA/FabZ // 1.4E-54
Os.2695.1.S1_at	0.000552087	6.9123	up	LOC_Os08g23810	Os08g0327400	0006633 // fatty acid biosynthetic process // inferred from electronic annotation	0009507 // chloroplast // inferred from electronic annotation///0009570 // chloroplast stroma // inferred from electronic annotation///0009579 // thylakoid // inferred from electronic annotation///0009941 // chloroplast envelope // inferred from electronic annotation	0000166 // nucleotide binding // inferred from electronic annotation///0005507 // copper ion binding // inferred from electronic annotation///0016631 // enoyl-[acyl-carrier-protein] reductase activity // inferred from electronic annotation
Os.14616.1.S1_at	5.45105e-05	6.89995	up	LOC_Os07g34260	Os07g0526400	0008152 // metabolic process // inferred from electronic annotation///0009058 // biosynthetic process // inferred from electronic annotation		0003824 // catalytic activity // inferred from electronic annotation///0016740 // transferase activity // inferred from electronic annotation///0016746 // transferase activity, transferring acyl groups // inferred from electronic annotation///0016747 // transferase activity, transferring acyl groups other than amino-acyl groups // inferred from electronic annotation	IPR001099 // Chalcone/stilbene synthase, N-terminal // 5.7E-104///IPR001099 // Chalcone/stilbene synthase, N-terminal // 1.6E-103///IPR012328 // Chalcone/stilbene synthase, C-terminal // 8.2E-55///IPR012328 // Chalcone/stilbene synthase, C-terminal // 2.3E-54
Os.7966.1.S1_at	0.000193835	6.76872	up	LOC_Os06g38660	Os06g0586000
Os.28404.1.A1_at	1.56299e-05	6.76698	up	LOC_Os03g07190	Os03g0168200
Os.2423.1.S1_at	4.42132e-05	6.68591	up	LOC_Os12g36850	Os12g0555200	0006952 // defense response // inferred from electronic annotation///0009607 // response to biotic stimulus // inferred from electronic annotation			IPR000916 // Bet v I domain // 3.7E-6
Os.6450.1.S1_at	7.96533e-06	6.55777	up	LOC_Os07g09190	Os07g0190000	0008152 // metabolic process // inferred from electronic annotation///0008299 // isoprenoid biosynthetic process // inferred from electronic annotation///0009228 // thiamine biosynthetic process // inferred from electronic annotation///0016114 // terpenoid biosynthetic process // inferred from electronic annotation///0052865 // 1-deoxy-D-xylulose 5-phosphate biosynthetic process // inferred from …	0009507 // chloroplast // inferred from electronic annotation///0009536 // plastid // inferred from electronic annotation	0003824 // catalytic activity // inferred from electronic annotation///0008661 // 1-deoxy-D-xylulose-5-phosphate synthase activity // inferred from electronic annotation///0016740 // transferase activity // inferred from electronic annotation///0046872 // metal ion binding // inferred from electronic annotation	IPR005475 // Transketolase-like, pyrimidine-binding domain // 7.5E-67///IPR005476 // Transketolase, C-terminal // 2.8E-45
Os.15281.1.S1_at	0.000279201	6.47858	up	LOC_Os07g46920	Os07g0664300	0008152 // metabolic process // inferred from electronic annotation///0055114 // oxidation-reduction process // inferred from electronic annotation		0000166 // nucleotide binding // inferred from electronic annotation///0016491 // oxidoreductase activity // inferred from electronic annotation	IPR002198 // Short-chain dehydrogenase/reductase SDR // 1.7E-24///IPR013968 // Polyketide synthase, KR // 4.5E-4
Os.12206.1.S1_at	5.6173e-05	6.46488	up		Os07g0124100	0007275 // multicellular organismal development // inferred from electronic annotation///0008283 // cell proliferation // inferred from electronic annotation///0030154 // cell differentiation // inferred from electronic annotation	0005576 // extracellular region // inferred from electronic annotation///0016023 // cytoplasmic membrane-bounded vesicle // inferred from reviewed computational analysis	0008083 // growth factor activity // inferred from electronic annotation
Os.27864.1.S1_at	1.32532e-05	6.43412	up	LOC_Os04g59200	Os04g0688500	0006979 // response to oxidative stress // inferred from electronic annotation///0055114 // oxidation-reduction process // inferred from electronic annotation		0004601 // peroxidase activity // inferred from electronic annotation///0016491 // oxidoreductase activity // inferred from electronic annotation///0020037 // heme binding // inferred from electronic annotation///0046872 // metal ion binding // inferred from electronic annotation	IPR002016 // Haem peroxidase, plant/fungal/bacterial // 2.6E-96
Os.30886.1.S1_x_at	0.00150142	6.29376	up	LOC_Os03g61360	Os03g0829200	0008152 // metabolic process // inferred from electronic annotation		0003824 // catalytic activity // inferred from electronic annotation///0016787 // hydrolase activity // inferred from electronic annotation	IPR000073 // Alpha/beta hydrolase fold-1 // 1.6E-23
Os.32889.1.S1_at	7.02035e-06	6.22095	up	LOC_Os07g03040	Os07g0122000				IPR013181 // Protein of unknown function DUF1719, Oryza sativa // 1.0E-173
Os.44475.1.S1_at	0.000669058	6.08121	up	LOC_Os07g37730	Os07g0564500	0055114 // oxidation-reduction process // inferred from electronic annotation		0016491 // oxidoreductase activity // inferred from electronic annotation///0050660 // flavin adenine dinucleotide binding // inferred from electronic annotation	IPR001327 // Pyridine nucleotide-disulphide oxidoreductase, NAD-binding domain // 6.4E-8///IPR013027 // FAD-dependent pyridine nucleotide-disulphide oxidoreductase // 4.5E-35
Os.3415.1.S1_at	0.00017618	5.97928	up	LOC_Os10g39680	Os10g0542900	0000272 // polysaccharide catabolic process // inferred from electronic annotation///0005975 // carbohydrate metabolic process // inferred from electronic annotation///0006032 // chitin catabolic process // inferred from electronic annotation///0008152 // metabolic process // inferred from electronic annotation///0016998 // cell wall macromolecule catabolic process // inferred from electronic ann…	0016023 // cytoplasmic membrane-bounded vesicle // inferred from reviewed computational analysis	0004568 // chitinase activity // inferred from electronic annotation///0016787 // hydrolase activity // inferred from electronic annotation///0016798 // hydrolase activity, acting on glycosyl bonds // inferred from electronic annotation	IPR000726 // Glycoside hydrolase, family 19, catalytic // 4.9E-142
Os.55600.1.S1_at	0.000586335	5.96865	up	LOC_Os04g08550	Os04g0167800	0055114 // oxidation-reduction process // inferred from electronic annotation		0016491 // oxidoreductase activity // inferred from electronic annotation	IPR001395 // Aldo/keto reductase // 4.9E-95
Os.6620.1.S1_at	2.81146e-05	5.7832	up	LOC_Os03g52390	Os03g0734300			0004867 // serine-type endopeptidase inhibitor activity // inferred from electronic annotation	IPR003465 // Proteinase inhibitor I20, Pin2 // 8.6E-5
Os.11666.1.S1_at	0.00131222	5.7363	up	LOC_Os09g36200	Os09g0532000	0015996 // chlorophyll catabolic process // inferred from electronic annotation
Os.11584.1.S1_s_at	0.000687807	5.72818	up	LOC_Os03g08999	Os03g0189400	0055114 // oxidation-reduction process // inferred from electronic annotation		0000166 // nucleotide binding // inferred from electronic annotation///0008270 // zinc ion binding // inferred from electronic annotation///0016491 // oxidoreductase activity // inferred from electronic annotation///0046872 // metal ion binding // inferred from electronic annotation	IPR013149 // Alcohol dehydrogenase, C-terminal // 1.4E-35///IPR013149 // Alcohol dehydrogenase, C-terminal // 2.6E-19///IPR013154 // Alcohol dehydrogenase GroES-like // 2.5E-4
Os.44475.1.S1_x_at	0.000599479	5.66603	up	LOC_Os07g37730	Os07g0564500	0055114 // oxidation-reduction process // inferred from electronic annotation		0016491 // oxidoreductase activity // inferred from electronic annotation///0050660 // flavin adenine dinucleotide binding // inferred from electronic annotation	IPR001327 // Pyridine nucleotide-disulphide oxidoreductase, NAD-binding domain // 6.4E-8///IPR013027 // FAD-dependent pyridine nucleotide-disulphide oxidoreductase // 4.5E-35
OsAffx.17454.1.S1_s_at	8.37072e-06	5.66422	up	LOC_Os08g41290	Os08g0524400		0016023 // cytoplasmic membrane-bounded vesicle // inferred from reviewed computational analysis
Os.11812.1.S1_at	2.49035e-07	5.62971	up	LOC_Os02g48770	Os02g0719600	0032259 // methylation // inferred from electronic annotation		0008168 // methyltransferase activity // inferred from electronic annotation///0016740 // transferase activity // inferred from electronic annotation	IPR005299 // SAM dependent carboxyl methyltransferase // 2.1E-123
Os.54747.1.S1_at	0.000384235	5.55166	up
Os.11584.1.S1_at	0.000334969	5.52837	up		Os03g0189400	0055114 // oxidation-reduction process // inferred from electronic annotation		0000166 // nucleotide binding // inferred from electronic annotation///0008270 // zinc ion binding // inferred from electronic annotation///0016491 // oxidoreductase activity // inferred from electronic annotation///0046872 // metal ion binding // inferred from electronic annotation
OsAffx.23247.1.S1_x_at	6.8193e-05	5.5282	up	LOC_Os01g14630	Os01g0248701	0008299 // isoprenoid biosynthetic process // inferred from electronic annotation		0016740 // transferase activity // inferred from electronic annotation	IPR000092 // Polyprenyl synthetase // 2.9E-95///IPR000092 // Polyprenyl synthetase // 2.9E-95
Os.52313.1.S1_at	3.0137e-05	5.4896	up	LOC_Os08g42290	Os08g0535050				IPR019150 // Vesicle transport protein, Use1 // 1.9E-5
Os.10985.1.S1_at	1.8893e-05	5.48582	up	LOC_Os11g09280	Os11g0199200	0006662 // glycerol ether metabolic process // inferred from electronic annotation///0034975 // protein folding in endoplasmic reticulum // inferred from mutant phenotype///0045454 // cell redox homeostasis // inferred from electronic annotation	0005783 // endoplasmic reticulum // inferred from electronic annotation///0005788 // endoplasmic reticulum lumen // inferred from direct assay///0005788 // endoplasmic reticulum lumen // inferred from electronic annotation///0016023 // cytoplasmic membrane-bounded vesicle // inferred from reviewed computational analysis	0003756 // protein disulfide isomerase activity // inferred from electronic annotation///0009055 // electron carrier activity // inferred from electronic annotation///0015035 // protein disulfide oxidoreductase activity // inferred from electronic annotation///0016853 // isomerase activity // inferred from electronic annotation	IPR012883 // ERp29, N-terminal // 9.5E-4///IPR013766 // Thioredoxin domain // 1.3E-51///IPR013766 // Thioredoxin domain // 8.5E-47
Os.55386.1.A1_at	3.20957e-07	5.31382	up	LOC_Os10g41330	Os10g0562900	0006351 // transcription, DNA-dependent // inferred from electronic annotation///0006355 // regulation of transcription, DNA-dependent // inferred from electronic annotation	0005634 // nucleus // inferred from electronic annotation	0003677 // DNA binding // inferred from electronic annotation///0003700 // sequence-specific DNA binding transcription factor activity // inferred from electronic annotation	IPR001471 // AP2/ERF domain // 2.9E-20
Os.50903.2.S1_x_at	0.000465172	5.29224	up	LOC_Os09g08130	Os09g0255400	0006568 // tryptophan metabolic process // inferred from electronic annotation///0008152 // metabolic process // inferred from electronic annotation	0009507 // chloroplast // inferred from electronic annotation///0009570 // chloroplast stroma // inferred from electronic annotation	0003824 // catalytic activity // inferred from electronic annotation///0004425 // indole-3-glycerol-phosphate synthase activity // inferred from electronic annotation///0005507 // copper ion binding // inferred from electronic annotation	IPR013798 // Indole-3-glycerol phosphate synthase // 6.4E-78
Os.39617.1.S1_at	0.000762247	5.25017	up	LOC_Os09g29660	Os09g0472100	0006200 // ATP catabolic process // inferred from electronic annotation	0016020 // membrane // inferred from electronic annotation	0000166 // nucleotide binding // inferred from electronic annotation///0005524 // ATP binding // inferred from electronic annotation///0016887 // ATPase activity // inferred from electronic annotation///0017111 // nucleoside-triphosphatase activity // inferred from electronic annotation	IPR003439 // ABC transporter-like // 5.3E-36///IPR013525 // ABC-2 type transporter // 6.3E-46
Os.11666.1.S1_s_at	0.000173221	5.16011	up	LOC_Os09g36200	Os09g0532000	0015996 // chlorophyll catabolic process // inferred from electronic annotation
Os.48783.1.S1_at	0.00250037	5.13168	up	LOC_Os12g08170	Os12g0182200	0008152 // metabolic process // inferred from electronic annotation	0005886 // plasma membrane // inferred from electronic annotation///0009507 // chloroplast // inferred from electronic annotation///0009941 // chloroplast envelope // inferred from electronic annotation///0022626 // cytosolic ribosome // inferred from electronic annotation	0016740 // transferase activity // inferred from electronic annotation///0016746 // transferase activity, transferring acyl groups // inferred from electronic annotation	IPR000089 // Biotin/lipoyl attachment // 9.4E-16///IPR001078 // 2-oxoacid dehydrogenase acyltransferase, catalytic domain // 3.7E-84///IPR004167 // E3 binding // 1.5E-18
Os.3710.1.S1_at	4.21832e-06	5.10631	up	LOC_Os02g35329	Os02g0559800	0016567 // protein ubiquitination // inferred from direct assay///0016567 // protein ubiquitination // inferred from electronic annotation///0048364 // root development // inferred from mutant phenotype///0051301 // cell division // inferred from mutant phenotype	0005886 // plasma membrane // inferred from direct assay///0005886 // plasma membrane // inferred from electronic annotation///0016020 // membrane // inferred from electronic annotation///0016021 // integral to membrane // inferred from electronic annotation	0004842 // ubiquitin-protein ligase activity // inferred from direct assay///0008270 // zinc ion binding // inferred from electronic annotation///0016874 // ligase activity // inferred from electronic annotation///0046872 // metal ion binding // inferred from electronic annotation	IPR018957 // Zinc finger, C3HC4 RING-type // 1.2E-7
Os.1191.1.S1_at	0.000438482	4.9805	up	LOC_Os03g04060	Os03g0132900	0000272 // polysaccharide catabolic process // inferred from electronic annotation///0005975 // carbohydrate metabolic process // inferred from electronic annotation///0006032 // chitin catabolic process // inferred from electronic annotation///0008152 // metabolic process // inferred from electronic annotation///0016998 // cell wall macromolecule catabolic process // inferred from electronic ann…		0004568 // chitinase activity // inferred from electronic annotation///0016787 // hydrolase activity // inferred from electronic annotation///0016798 // hydrolase activity, acting on glycosyl bonds // inferred from electronic annotation	IPR000726 // Glycoside hydrolase, family 19, catalytic // 1.4E-139
OsAffx.26425.1.S1_at	0.00101647	4.97042	up	LOC_Os04g42050	Os04g0498100
Os.11771.1.S1_at	9.91835e-07	4.95424	up	LOC_Os06g12320	Os06g0228500		0016020 // membrane // inferred from electronic annotation///0016021 // integral to membrane // inferred from electronic annotation		IPR013057 // Amino acid transporter, transmembrane // 2.2E-48
Os.11831.1.S1_at	0.00170598	4.94775	up	LOC_Os06g13560	Os06g0244000	0032259 // methylation // inferred from electronic annotation		0008168 // methyltransferase activity // inferred from electronic annotation///0016740 // transferase activity // inferred from electronic annotation	IPR005299 // SAM dependent carboxyl methyltransferase // 2.8E-109///IPR005299 // SAM dependent carboxyl methyltransferase // 2.2E-63///IPR005299 // SAM dependent carboxyl methyltransferase // 2.1E-17///IPR005299 // SAM dependent carboxyl methyltransferase // 5.4E-101///IPR005299 // SAM dependent carboxyl methyltransferase // 3.8E-93///IPR005299 // SAM dependent carboxyl methyltransferase // 5.4E-…
Os.8088.1.S1_at	4.49264e-05	4.93559	up	LOC_Os03g08310	Os03g0180800				IPR010399 // Tify // 1.7E-13///IPR018467 // CO/COL/TOC1, conserved site // 2.1E-10
Os.9494.1.S1_s_at	0.000714554	4.88183	up	LOC_Os04g45000	Os04g0532400	0008152 // metabolic process // inferred from electronic annotation///0055114 // oxidation-reduction process // inferred from electronic annotation		0000166 // nucleotide binding // inferred from electronic annotation///0016491 // oxidoreductase activity // inferred from electronic annotation	IPR002198 // Short-chain dehydrogenase/reductase SDR // 1.5E-4///IPR002198 // Short-chain dehydrogenase/reductase SDR // 6.2E-8///IPR002198 // Short-chain dehydrogenase/reductase SDR // 1.9E-8///IPR002198 // Short-chain dehydrogenase/reductase SDR // 1.9E-8
Os.53830.1.S1_at	9.47278e-05	4.87991	up	LOC_Os02g40840	Os02g0621800	0055114 // oxidation-reduction process // inferred from electronic annotation	0005783 // endoplasmic reticulum // inferred from electronic annotation///0005792 // microsome // inferred from electronic annotation///0005792 // microsome // inferred from sequence or structural similarity	0016614 // oxidoreductase activity, acting on CH-OH group of donors // inferred from electronic annotation///0046577 // long-chain-alcohol oxidase activity // inferred from electronic annotation///0046577 // long-chain-alcohol oxidase activity // inferred from sequence or structural similarity///0050660 // flavin adenine dinucleotide binding // inferred from electronic annotation	IPR000172 // Glucose-methanol-choline oxidoreductase, N-terminal // 3.8E-99///IPR006076 // FAD dependent oxidoreductase // 5.9E-4
Os.11195.1.S1_at	4.65583e-05	4.85971	up	LOC_Os07g17330	Os07g0274700		0005777 // peroxisome // inferred from electronic annotation		IPR010530 // NADH-ubiquinone reductase complex 1 MLRQ subunit // 2.2E-66
Os.5028.1.S1_at	0.000328536	4.85449	up	LOC_Os02g48870	Os02g0720600	0006508 // proteolysis // inferred from electronic annotation		0004190 // aspartic-type endopeptidase activity // inferred from electronic annotation///0008233 // peptidase activity // inferred from electronic annotation///0016787 // hydrolase activity // inferred from electronic annotation	IPR001461 // Peptidase A1 // 2.2E-10
Os.40427.1.A1_s_at	0.000771432	4.75593	up	LOC_Os08g05830	Os08g0154300	0005975 // carbohydrate metabolic process // inferred from electronic annotation	0009507 // chloroplast // inferred from electronic annotation	0003824 // catalytic activity // inferred from electronic annotation///0008270 // zinc ion binding // inferred from electronic annotation	IPR001585 // Transaldolase // 4.2E-44
Os.10266.1.S1_at	0.00235439	4.74276	up	LOC_Os03g43100	Os03g0629800
Os.55637.1.S1_at	0.00177032	4.71228	up	LOC_Os05g45070	Os05g0526700
Os.50903.1.S1_at	0.000137658	4.66609	up	LOC_Os09g08130	Os09g0255400	0006568 // tryptophan metabolic process // inferred from electronic annotation///0008152 // metabolic process // inferred from electronic annotation	0009507 // chloroplast // inferred from electronic annotation///0009570 // chloroplast stroma // inferred from electronic annotation	0003824 // catalytic activity // inferred from electronic annotation///0004425 // indole-3-glycerol-phosphate synthase activity // inferred from electronic annotation///0005507 // copper ion binding // inferred from electronic annotation	IPR013798 // Indole-3-glycerol phosphate synthase // 1.3E-93
Os.11851.1.S1_at	0.000148624	4.6548	up	LOC_Os03g11900	Os03g0218400	0006810 // transport // inferred from electronic annotation///0055085 // transmembrane transport // inferred from electronic annotation	0005886 // plasma membrane // inferred from electronic annotation///0016020 // membrane // inferred from reviewed computational analysis///0016020 // membrane // inferred from electronic annotation///0016021 // integral to membrane // inferred from electronic annotation	0005215 // transporter activity // inferred from electronic annotation///0005358 // high-affinity hydrogen:glucose symporter activity // inferred from electronic annotation///0009679 // hexose:hydrogen symporter activity // inferred from electronic annotation///0022857 // transmembrane transporter activity // inferred from electronic annotation///0022891 // substrate-specific transmembrane transp…	IPR005828 // General substrate transporter // 7.8E-162///IPR011701 // Major facilitator superfamily // 1.1E-25
OsAffx.30783.1.S1_at	2.55795e-05	4.62129	up	LOC_Os11g02530///LOC_Os12g02450	Os11g0117500///Os12g0116700	0006355 // regulation of transcription, DNA-dependent // inferred from electronic annotation		0003700 // sequence-specific DNA binding transcription factor activity // inferred from electronic annotation///0043565 // sequence-specific DNA binding // inferred from electronic annotation	IPR003657 // DNA-binding WRKY // 6.2E-18///IPR003657 // DNA-binding WRKY // 8.0E-19///IPR003657 // DNA-binding WRKY // 1.1E-17///IPR003657 // DNA-binding WRKY // 1.2E-17
Os.26709.1.S1_at	1.24527e-06	4.60838	up	LOC_Os06g21820	Os06g0323100	0009944 // polarity specification of adaxial/abaxial axis // inferred from electronic annotation///0032259 // methylation // inferred from electronic annotation		0008168 // methyltransferase activity // inferred from electronic annotation///0008757 // S-adenosylmethionine-dependent methyltransferase activity // inferred from electronic annotation///0016740 // transferase activity // inferred from electronic annotation///0051749 // indole acetic acid carboxyl methyltransferase activity // inferred from electronic annotation	IPR005299 // SAM dependent carboxyl methyltransferase // 4.7E-107///IPR005299 // SAM dependent carboxyl methyltransferase // 4.7E-107
Os.171.1.S1_at	1.00743e-05	4.58118	up	LOC_Os01g47070	Os01g0660200	0005975 // carbohydrate metabolic process // inferred from electronic annotation///0008152 // metabolic process // inferred from electronic annotation///0009409 // response to cold // inferred from electronic annotation///0009611 // response to wounding // inferred from electronic annotation///0009642 // response to light intensity // inferred from electronic annotation///0009651 // response to s…	0016023 // cytoplasmic membrane-bounded vesicle // inferred from reviewed computational analysis	0003824 // catalytic activity // inferred from electronic annotation///0004553 // hydrolase activity, hydrolyzing O-glycosyl compounds // inferred from electronic annotation///0004568 // chitinase activity // inferred from electronic annotation///0016787 // hydrolase activity // inferred from electronic annotation///0016798 // hydrolase activity, acting on glycosyl bonds // inferred from electron…	IPR001223 // Glycoside hydrolase, family 18, catalytic domain // 6.7E-56
Os.11262.1.S1_a_at	1.1489e-06	4.53891	up	LOC_Os04g32920	Os04g0401700	0006810 // transport // inferred from electronic annotation///0006811 // ion transport // inferred from electronic annotation///0006813 // potassium ion transport // inferred from electronic annotation///0071805 // potassium ion transmembrane transport // inferred from electronic annotation	0005886 // plasma membrane // inferred from electronic annotation///0016020 // membrane // inferred from electronic annotation///0016021 // integral to membrane // inferred from electronic annotation	0009674 // potassium:sodium symporter activity // inferred from electronic annotation///0015079 // potassium ion transmembrane transporter activity // inferred from electronic annotation	IPR003855 // K+ potassium transporter // 0.0///IPR003855 // K+ potassium transporter // 0.0
Os.48216.1.S1_at	0.00173337	4.53315	up	LOC_Os09g34250	Os09g0518200	0008152 // metabolic process // inferred from electronic annotation///0009696 // salicylic acid metabolic process // inferred from electronic annotation///0010016 // shoot morphogenesis // inferred from electronic annotation///0018874 // benzoate metabolic process // inferred from electronic annotation///0019761 // glucosinolate biosynthetic process // inferred from electronic annotation///004263…		0016740 // transferase activity // inferred from electronic annotation///0016757 // transferase activity, transferring glycosyl groups // inferred from electronic annotation///0016758 // transferase activity, transferring hexosyl groups // inferred from electronic annotation///0035251 // UDP-glucosyltransferase activity // inferred from electronic annotation///0047251 // thiohydroximate beta-D-gl…	OsSGT IPR002213 // UDP-glucuronosyl/UDP-glucosyltransferase // 6.9E-9
Os.56018.1.S1_at	0.00106576	4.52595	up	LOC_Os05g44060	Os05g0516700
Os.55674.1.S1_at	0.00310409	4.50539	up	LOC_Os05g46830	Os05g0546300
Os.165.1.S1_at	0.000121896	4.49641	up	LOC_Os12g36880	Os12g0555500	0006952 // defense response // inferred from electronic annotation///0009607 // response to biotic stimulus // inferred from electronic annotation			IPR000916 // Bet v I domain // 1.7E-7
Os.7592.1.S1_at	0.000347091	4.49637	up	LOC_Os03g18590	Os03g0297400	0008152 // metabolic process // inferred from electronic annotation	0005739 // mitochondrion // inferred from reviewed computational analysis///0009507 // chloroplast // inferred from electronic annotation///0009570 // chloroplast stroma // inferred from electronic annotation	0003824 // catalytic activity // inferred from electronic annotation///0004314 // [acyl-carrier-protein] S-malonyltransferase activity // inferred from electronic annotation///0016740 // transferase activity // inferred from electronic annotation	IPR014043 // Acyl transferase // 5.4E-9
Os.46450.1.S1_at	0.00351586	4.43041	up	LOC_Os10g34930	Os10g0491000				IPR007541 // Uncharacterised protein family, basic secretory protein // 3.0E-110
Os.6089.1.S1_at	5.41593e-06	4.38746	up	LOC_Os04g15920	Os04g0229100	0009699 // phenylpropanoid biosynthetic process // inferred from electronic annotation///0009809 // lignin biosynthetic process // inferred from electronic annotation///0055114 // oxidation-reduction process // inferred from electronic annotation		0000166 // nucleotide binding // inferred from electronic annotation///0008270 // zinc ion binding // inferred from electronic annotation///0016491 // oxidoreductase activity // inferred from electronic annotation///0045551 // cinnamyl-alcohol dehydrogenase activity // inferred from electronic annotation///0046872 // metal ion binding // inferred from electronic annotation///0052747 // sinapyl al…	IPR013149 // Alcohol dehydrogenase, C-terminal // 5.4E-30///IPR013154 // Alcohol dehydrogenase GroES-like // 7.1E-31
Os.9346.1.S1_at	0.000126756	4.34312	up	LOC_Os03g01300	Os03g0103200	0006508 // proteolysis // inferred from electronic annotation///0006869 // lipid transport // inferred from electronic annotation	0016023 // cytoplasmic membrane-bounded vesicle // inferred from reviewed computational analysis	0008233 // peptidase activity // inferred from electronic annotation
Os.9366.1.S1_at	0.000146234	4.34223	up	LOC_Os09g26730	Os09g0438700	0006457 // protein folding // inferred from electronic annotation///0009409 // response to cold // inferred from electronic annotation///0046686 // response to cadmium ion // inferred from electronic annotation	0005737 // cytoplasm // inferred from electronic annotation///0005739 // mitochondrion // inferred from electronic annotation///0009507 // chloroplast // inferred from electronic annotation///0009535 // chloroplast thylakoid membrane // inferred from electronic annotation///0009570 // chloroplast stroma // inferred from electronic annotation///0009579 // thylakoid // inferred from electronic anno…	0005507 // copper ion binding // inferred from electronic annotation///0005524 // ATP binding // inferred from electronic annotation
Os.52313.1.S1_x_at	0.000952065	4.30142	up	LOC_Os08g42290	Os08g0535050				IPR019150 // Vesicle transport protein, Use1 // 1.9E-5
OsAffx.25169.1.S1_s_at	7.94666e-06	4.29752	up	LOC_Os03g20730					IPR001623 // Heat shock protein DnaJ, N-terminal // 7.4E-25
Os.6864.1.S1_at	0.00178161	4.29267	up	LOC_Os01g61070	Os01g0826000	0030001 // metal ion transport // inferred from electronic annotation		0046872 // metal ion binding // inferred from electronic annotation	IPR006121 // Heavy metal-associated domain, HMA // 5.8E-7
Os.3415.1.S1_s_at	0.0020315	4.26416	up	LOC_Os10g39680	Os10g0542900	0000272 // polysaccharide catabolic process // inferred from electronic annotation///0005975 // carbohydrate metabolic process // inferred from electronic annotation///0006032 // chitin catabolic process // inferred from electronic annotation///0008152 // metabolic process // inferred from electronic annotation///0016998 // cell wall macromolecule catabolic process // inferred from electronic ann…	0016023 // cytoplasmic membrane-bounded vesicle // inferred from reviewed computational analysis	0004568 // chitinase activity // inferred from electronic annotation///0016787 // hydrolase activity // inferred from electronic annotation///0016798 // hydrolase activity, acting on glycosyl bonds // inferred from electronic annotation	IPR000726 // Glycoside hydrolase, family 19, catalytic // 1.5E-142///IPR000726 // Glycoside hydrolase, family 19, catalytic // 4.9E-142
OsAffx.24153.1.S1_s_at	0.000613421	4.22494	up	LOC_Os02g07690	Os02g0173200				IPR008889 // VQ // 8.5E-10
Os.9225.1.S1_at	0.00142309	4.2241	up	LOC_Os07g08340	Os07g0181000	0006096 // glycolysis // inferred from electronic annotation///0006629 // lipid metabolic process // inferred from electronic annotation///0016310 // phosphorylation // inferred from electronic annotation///0046686 // response to cadmium ion // inferred from electronic annotation	0009507 // chloroplast // inferred from electronic annotation///0009570 // chloroplast stroma // inferred from electronic annotation	0000287 // magnesium ion binding // inferred from electronic annotation///0003824 // catalytic activity // inferred from electronic annotation///0004743 // pyruvate kinase activity // inferred from electronic annotation///0016301 // kinase activity // inferred from electronic annotation///0016740 // transferase activity // inferred from electronic annotation///0030955 // potassium ion binding // …	IPR015793 // Pyruvate kinase, barrel // 2.8E-55///IPR015793 // Pyruvate kinase, barrel // 3.8E-78///IPR015794 // Pyruvate kinase, alpha/beta // 7.9E-10///IPR015794 // Pyruvate kinase, alpha/beta // 7.9E-10
Os.35020.1.S1_at	0.0015067	4.18092	up	LOC_Os11g03300	Os11g0126900	0006355 // regulation of transcription, DNA-dependent // inferred from electronic annotation		0003677 // DNA binding // inferred from electronic annotation	IPR003441 // No apical meristem (NAM) protein // 4.1E-88
Os.54727.1.S1_s_at	0.0008743	4.17926	up	LOC_Os04g57850	Os04g0674700	0008152 // metabolic process // inferred from electronic annotation	0005777 // peroxisome // inferred from electronic annotation	0003824 // catalytic activity // inferred from electronic annotation	IPR000873 // AMP-dependent synthetase/ligase // 8.1E-107
Os.35907.1.S1_at	3.24373e-05	4.09228	up	LOC_Os11g33394	Os11g0540600				IPR004158 // Protein of unknown function DUF247, plant // 1.8E-167
Os.6723.1.S1_at	0.00017164	4.08802	up	LOC_Os02g33330	Os02g0536500
OsAffx.14888.1.S1_at	0.000142976	4.08767	up	LOC_Os05g30500	Os05g0368000
Os.28148.1.S1_at	0.000536418	4.07426	up	LOC_Os03g11440	Os03g0213100	0015031 // protein transport // inferred from electronic annotation	0016020 // membrane // inferred from reviewed computational analysis///0016020 // membrane // inferred from electronic annotation	0015450 // P-P-bond-hydrolysis-driven protein transmembrane transporter activity // inferred from electronic annotation	IPR002208 // SecY/SEC61-alpha family // 3.0E-12///IPR019561 // Translocon Sec61/SecY, plug domain // 8.5E-21
Os.5064.1.S1_at	0.000714434	3.97594	up	LOC_Os05g06440	Os05g0156500	0006457 // protein folding // inferred from electronic annotation	0005788 // endoplasmic reticulum lumen // inferred from electronic annotation///0005886 // plasma membrane // inferred from electronic annotation	0051082 // unfolded protein binding // inferred from electronic annotation	IPR001623 // Heat shock protein DnaJ, N-terminal // 2.5E-36///IPR002939 // Chaperone DnaJ, C-terminal // 3.8E-22
Os.45902.1.A1_at	0.00530018	3.97307	up
Os.17136.1.S1_at	0.000163585	3.9571	up	LOC_Os03g51920	Os03g0729000
Os.1479.1.S1_at	0.00117821	3.95445	up	LOC_Os07g48980	Os07g0689600	0030418 // nicotianamine biosynthetic process // inferred from electronic annotation		0016740 // transferase activity // inferred from electronic annotation///0030410 // nicotianamine synthase activity // inferred from electronic annotation	IPR004298 // Nicotianamine synthase // 7.9E-187
Os.48082.1.S1_at	3.91946e-05	3.94342	up	LOC_Os09g25070	Os09g0417800	0006355 // regulation of transcription, DNA-dependent // inferred from electronic annotation		0003700 // sequence-specific DNA binding transcription factor activity // inferred from electronic annotation///0043565 // sequence-specific DNA binding // inferred from electronic annotation	IPR003657 // DNA-binding WRKY // 9.0E-35///IPR003657 // DNA-binding WRKY // 9.0E-35
Os.47946.1.S1_s_at	0.000328384	3.91906	up	LOC_Os07g33910///LOC_Os07g34006	Os07g0523600	0006810 // transport // inferred from electronic annotation	0016020 // membrane // inferred from reviewed computational analysis///0016020 // membrane // inferred from electronic annotation///0016021 // integral to membrane // inferred from electronic annotation	0005215 // transporter activity // inferred from electronic annotation	IPR004853 // Domain of unknown function DUF250 // 7.3E-54///IPR013657 // UAA transporter // 6.8E-4
Os.7644.1.S1_at	0.000350107	3.91387	up	LOC_Os06g09630	Os06g0196600	0006633 // fatty acid biosynthetic process // inferred from electronic annotation///0008152 // metabolic process // inferred from electronic annotation///0008610 // lipid biosynthetic process // inferred from electronic annotation///0009790 // embryo development // inferred from electronic annotation///0010020 // chloroplast fission // inferred from electronic annotation	0009507 // chloroplast // inferred from electronic annotation///0009570 // chloroplast stroma // inferred from electronic annotation///0009941 // chloroplast envelope // inferred from electronic annotation///0016020 // membrane // inferred from electronic annotation	0003824 // catalytic activity // inferred from electronic annotation///0016740 // transferase activity // inferred from electronic annotation///0016747 // transferase activity, transferring acyl groups other than amino-acyl groups // inferred from electronic annotation	IPR014030 // Beta-ketoacyl synthase, N-terminal // 1.4E-78///IPR014031 // Beta-ketoacyl synthase, C-terminal // 4.6E-45
Os.28290.1.S1_at	9.12158e-05	3.90242	up	LOC_Os02g47510	Os02g0704000		0009507 // chloroplast // inferred from electronic annotation///0010287 // plastoglobule // inferred from electronic annotation	0016702 // oxidoreductase activity, acting on single donors with incorporation of molecular oxygen, incorporation of two atoms of oxygen // inferred from electronic annotation	IPR004294 // Carotenoid oxygenase // 5.2E-207
Os.51929.1.S1_at	0.000725508	3.89674	up	LOC_Os10g31330	Os10g0450900	0007047 // cellular cell wall organization // inferred from electronic annotation	0005576 // extracellular region // inferred from electronic annotation///0005618 // cell wall // inferred from electronic annotation
Os.55314.1.S1_at	0.000247126	3.86518	up	LOC_Os03g38350	Os03g0580200	0006629 // lipid metabolic process // inferred from electronic annotation		0016787 // hydrolase activity // inferred from electronic annotation///0016788 // hydrolase activity, acting on ester bonds // inferred from electronic annotation
OsAffx.17314.1.S1_at	0.000215411	3.84917	up	LOC_Os10g30240	Os08g0432600				IPR004332 // Transposase, MuDR, plant // 4.7E-35///IPR007527 // Zinc finger, SWIM-type // 1.9E-10///IPR018289 // MULE transposase domain // 1.7E-32
Os.10356.1.S1_at	9.08623e-05	3.83051	up	LOC_Os03g08320	Os03g0180900				IPR010399 // Tify // 4.9E-19///IPR018467 // CO/COL/TOC1, conserved site // 7.0E-13
Os.17506.1.S1_at	4.0175e-06	3.81426	up	LOC_Os10g32680	Os10g0463800		0005739 // mitochondrion // inferred from reviewed computational analysis
Os.26698.1.S1_a_at	0.000230677	3.81109	up	LOC_Os01g19820	Os01g0303800	0006950 // response to stress // inferred from electronic annotation			IPR006016 // UspA // 3.0E-27
Os.9900.1.S1_at	0.000100028	3.79413	up	LOC_Os06g38764	Os06g0587401
Os.55636.1.S1_at	0.00111639	3.77435	up	LOC_Os05g48010	Os05g0553400			0003677 // DNA binding // inferred from electronic annotation
Os.20614.1.S1_at	0.000204163	3.76058	up	LOC_Os10g41838	Os10g0567900		0005739 // mitochondrion // inferred from reviewed computational analysis	0003676 // nucleic acid binding // inferred from electronic annotation///0046983 // protein dimerization activity // inferred from electronic annotation
OsAffx.17471.1.S1_at	0.00130801	3.75412	up	LOC_Os08g42210	Os02g0306100///Os08g0535000				IPR019150 // Vesicle transport protein, Use1 // 2.7E-124
OsAffx.23189.2.S1_at	0.0011069	3.75217	up	LOC_Os01g10590					IPR008914 // Phosphatidylethanolamine-binding protein PEBP // 3.0E-49///IPR008914 // Phosphatidylethanolamine-binding protein PEBP // 9.9E-38
Os.6723.1.S1_s_at	3.68404e-06	3.74825	up	LOC_Os02g33330	Os02g0536500
Os.8778.1.S1_a_at	0.00248771	3.74748	up	LOC_Os06g11290	Os06g0216300	0006633 // fatty acid biosynthetic process // inferred from electronic annotation///0006950 // response to stress // traceable author statement///0006952 // defense response // traceable author statement///0008610 // lipid biosynthetic process // inferred from electronic annotation///0009695 // jasmonic acid biosynthetic process // inferred from expression pattern///0031408 // oxylipin biosynthet…		0003824 // catalytic activity // inferred from electronic annotation///0010181 // FMN binding // inferred from electronic annotation///0016491 // oxidoreductase activity // inferred from electronic annotation///0016629 // 12-oxophytodienoate reductase activity // inferred from direct assay///0016629 // 12-oxophytodienoate reductase activity // inferred from electronic annotation	IPR001155 // NADH:flavin oxidoreductase/NADH oxidase, N-terminal // 1.0E-104
Os.16142.1.S1_at	0.000572429	3.74236	up	LOC_Os03g31510	Os03g0429000	0006952 // defense response // inferred from electronic annotation///0010466 // negative regulation of peptidase activity // inferred from electronic annotation	0005576 // extracellular region // inferred from electronic annotation///0005618 // cell wall // inferred from electronic annotation///0016023 // cytoplasmic membrane-bounded vesicle // inferred from reviewed computational analysis	0004869 // cysteine-type endopeptidase inhibitor activity // inferred from electronic annotation///0030414 // peptidase inhibitor activity // inferred from electronic annotation	IPR000010 // Proteinase inhibitor I25, cystatin // 0.0011
Os.4773.1.S1_at	0.00314542	3.73801	up	LOC_Os06g04240	Os06g0133500
Os.53237.1.S1_at	2.28477e-06	3.73028	up	LOC_Os07g34070	Os07g0524900		0016020 // membrane // inferred from electronic annotation		IPR000620 // Drug/metabolite transporter // 2.0E-12///IPR000620 // Drug/metabolite transporter // 3.6E-11
Os.11193.1.S1_at	0.000231316	3.72303	up	LOC_Os03g55240	Os03g0760200	0055114 // oxidation-reduction process // inferred from electronic annotation		0004497 // monooxygenase activity // inferred from electronic annotation///0005506 // iron ion binding // inferred from electronic annotation///0009055 // electron carrier activity // inferred from electronic annotation///0016491 // oxidoreductase activity // inferred from electronic annotation///0016705 // oxidoreductase activity, acting on paired donors, with incorporation or reduction of molec…	IPR001128 // Cytochrome P450 // 9.6E-102
Os.25243.1.A1_at	0.000381494	3.71451	up	LOC_Os03g20949	Os03g0326000		0005886 // plasma membrane // inferred from electronic annotation///0016020 // membrane // inferred from reviewed computational analysis		IPR005834 // Haloacid dehalogenase-like hydrolase // 0.0013///IPR008250 // ATPase, P-type, ATPase-associated domain // 8.1E-6
Os.316.1.S1_at	3.74768e-05	3.64841	up	LOC_Os07g01560	Os07g0106200	0006810 // transport // inferred from electronic annotation///0009624 // response to nematode // inferred from electronic annotation///0015749 // monosaccharide transport // inferred from electronic annotation///0055085 // transmembrane transport // inferred from electronic annotation	0005634 // nucleus // inferred from electronic annotation///0005773 // vacuole // inferred from electronic annotation///0005886 // plasma membrane // inferred from electronic annotation///0016020 // membrane // inferred from electronic annotation///0016021 // integral to membrane // inferred from electronic annotation	0005215 // transporter activity // inferred from electronic annotation///0008506 // sucrose:hydrogen symporter activity // inferred from electronic annotation///0015145 // monosaccharide transmembrane transporter activity // inferred from electronic annotation///0022857 // transmembrane transporter activity // inferred from electronic annotation///0022891 // substrate-specific transmembrane trans…	IPR005828 // General substrate transporter // 5.3E-84///IPR005828 // General substrate transporter // 7.1E-170///IPR011701 // Major facilitator superfamily // 3.1E-22
Os.17722.1.S1_at	4.30911e-06	3.63525	up	LOC_Os01g22249					IPR002016 // Haem peroxidase, plant/fungal/bacterial // 5.5E-119
Os.49527.1.S1_at	0.000618972	3.62833	up	LOC_Os03g03790	Os03g0130100	0008152 // metabolic process // inferred from reviewed computational analysis///0008152 // metabolic process // inferred from electronic annotation///0019761 // glucosinolate biosynthetic process // inferred from electronic annotation		0003824 // catalytic activity // inferred from reviewed computational analysis///0003824 // catalytic activity // inferred from electronic annotation///0018858 // benzoate-CoA ligase activity // inferred from electronic annotation	IPR000873 // AMP-dependent synthetase/ligase // 6.7E-107
OsAffx.26406.1.S1_at	0.000846756	3.59832	up		Os04g0481500
Os.39043.1.S1_s_at	0.00254968	3.59528	up	LOC_Os10g42960	Os10g0580400	0006810 // transport // inferred from electronic annotation///0006995 // cellular response to nitrogen starvation // inferred from electronic annotation///0055085 // transmembrane transport // inferred from electronic annotation	0005886 // plasma membrane // inferred from electronic annotation///0016020 // membrane // inferred from reviewed computational analysis///0016020 // membrane // inferred from electronic annotation///0016021 // integral to membrane // inferred from electronic annotation	0005215 // transporter activity // inferred from electronic annotation	IPR001734 // Sodium/solute symporter // 1.0E-6
Os.12579.1.S1_at	0.00524932	3.54436	up	LOC_Os09g07830	Os09g0252100	0008152 // metabolic process // inferred from electronic annotation	0005777 // peroxisome // inferred from electronic annotation///0005886 // plasma membrane // inferred from electronic annotation	0003824 // catalytic activity // inferred from electronic annotation///0016740 // transferase activity // inferred from electronic annotation///0016746 // transferase activity, transferring acyl groups // inferred from electronic annotation///0016747 // transferase activity, transferring acyl groups other than amino-acyl groups // inferred from electronic annotation	IPR002155 // Thiolase // 1.8E-120///IPR002155 // Thiolase // 1.1E-62
OsAffx.32309.1.S1_at	0.0147675	3.53057	up
Os.12048.1.S1_at	3.18206e-05	3.51753	up	LOC_Os08g03350	Os08g0127100	0043090 // amino acid import // inferred from electronic annotation///0080167 // response to karrikin // inferred from electronic annotation	0005886 // plasma membrane // inferred from electronic annotation///0016020 // membrane // inferred from electronic annotation///0016021 // integral to membrane // inferred from electronic annotation		IPR013057 // Amino acid transporter, transmembrane // 6.3E-166
Os.6058.1.S1_at	0.000234942	3.49826	up	LOC_Os01g47080	Os01g0660300	0006096 // glycolysis // inferred from electronic annotation///0016310 // phosphorylation // inferred from electronic annotation		0000287 // magnesium ion binding // inferred from electronic annotation///0003824 // catalytic activity // inferred from electronic annotation///0004743 // pyruvate kinase activity // inferred from electronic annotation///0016301 // kinase activity // inferred from electronic annotation///0016740 // transferase activity // inferred from electronic annotation///0030955 // potassium ion binding // …	IPR015793 // Pyruvate kinase, barrel // 1.5E-132///IPR015794 // Pyruvate kinase, alpha/beta // 1.3E-5
Os.14882.1.S1_at	1.43013e-05	3.49112	up	LOC_Os12g02440	Os12g0116600	0006355 // regulation of transcription, DNA-dependent // inferred from electronic annotation		0003700 // sequence-specific DNA binding transcription factor activity // inferred from electronic annotation///0043565 // sequence-specific DNA binding // inferred from electronic annotation	IPR003657 // DNA-binding WRKY // 1.5E-16///IPR003657 // DNA-binding WRKY // 1.3E-16///IPR003657 // DNA-binding WRKY // 1.3E-16///IPR003657 // DNA-binding WRKY // 1.3E-16///IPR003657 // DNA-binding WRKY // 1.3E-16
Os.27795.1.S1_at	0.00286168	3.46786	up	LOC_Os11g06980	Os11g0170900				IPR004873 // BURP domain // 2.7E-132///IPR004873 // BURP domain // 2.7E-132
Os.9729.1.S1_a_at	0.00107435	3.43745	up	LOC_Os02g17390	Os02g0274100	0006629 // lipid metabolic process // inferred from electronic annotation///0006631 // fatty acid metabolic process // inferred from electronic annotation///0006635 // fatty acid beta-oxidation // inferred from direct assay///0006635 // fatty acid beta-oxidation // inferred from electronic annotation///0008152 // metabolic process // inferred from electronic annotation///0055114 // oxidation-redu…	0005737 // cytoplasm // inferred from electronic annotation///0005777 // peroxisome // inferred from electronic annotation///0005777 // peroxisome // non-traceable author statement///0005856 // cytoskeleton // inferred from electronic annotation///0005874 // microtubule // inferred from electronic annotation	0000166 // nucleotide binding // inferred from electronic annotation///0003723 // RNA binding // inferred from electronic annotation///0003729 // mRNA binding // inferred from direct assay///0003824 // catalytic activity // inferred from electronic annotation///0003857 // 3-hydroxyacyl-CoA dehydrogenase activity // inferred from electronic annotation///0004165 // dodecenoyl-CoA delta-isomerase ac…	IPR001753 // Crotonase, core // 8.6E-47///IPR006108 // 3-hydroxyacyl-CoA dehydrogenase, C-terminal // 1.9E-28///IPR006176 // 3-hydroxyacyl-CoA dehydrogenase, NAD binding // 3.5E-86
Os.51606.1.S1_at	0.000692319	3.42777	up		Os12g0635400
Os.29987.2.S1_at	0.000782838	3.41193	up	LOC_Os05g50610					IPR003657 // DNA-binding WRKY // 2.3E-41
Os.11697.1.S1_at	5.20338e-05	3.41155	up	LOC_Os06g08720	Os06g0186400	0006508 // proteolysis // inferred from electronic annotation	0005773 // vacuole // inferred from electronic annotation	0004185 // serine-type carboxypeptidase activity // inferred from electronic annotation	IPR001563 // Peptidase S10, serine carboxypeptidase // 1.6E-211///IPR001563 // Peptidase S10, serine carboxypeptidase // 1.6E-167
Os.21629.1.S1_at	0.00250769	3.40279	up	LOC_Os09g39940	Os09g0572700		0016023 // cytoplasmic membrane-bounded vesicle // inferred from reviewed computational analysis	0005507 // copper ion binding // inferred from electronic annotation///0009055 // electron carrier activity // inferred from electronic annotation	IPR003245 // Plastocyanin-like // 4.0E-37
Os.4518.1.S1_a_at	3.62125e-05	3.39631	up	LOC_Os06g02490	Os06g0115300	0006869 // lipid transport // inferred from electronic annotation///0009409 // response to cold // inferred from electronic annotation///0050826 // response to freezing // inferred from electronic annotation	0005829 // cytosol // inferred from electronic annotation///0005886 // plasma membrane // inferred from electronic annotation	0000062 // fatty-acyl-CoA binding // inferred from electronic annotation///0031210 // phosphatidylcholine binding // inferred from electronic annotation	IPR000582 // Acyl-CoA-binding protein, ACBP // 1.5E-29
Os.2371.1.S1_at	0.00342836	3.37849	up	LOC_Os12g26290	Os12g0448900	0001561 // fatty acid alpha-oxidation // inferred from electronic annotation///0001676 // long-chain fatty acid metabolic process // inferred from electronic annotation///0006631 // fatty acid metabolic process // inferred from electronic annotation///0006979 // response to oxidative stress // inferred from electronic annotation///0008219 // cell death // inferred from electronic annotation///000…		0004601 // peroxidase activity // inferred from electronic annotation///0016165 // lipoxygenase activity // inferred from electronic annotation///0016702 // oxidoreductase activity, acting on single donors with incorporation of molecular oxygen, incorporation of two atoms of oxygen // inferred from electronic annotation///0020037 // heme binding // inferred from electronic annotation///0051213 //…	IPR002007 // Haem peroxidase, animal // 1.5E-126///IPR002007 // Haem peroxidase, animal // 1.1E-166///IPR002007 // Haem peroxidase, animal // 2.4E-167///IPR002007 // Haem peroxidase, animal // 1.6E-12///IPR002007 // Haem peroxidase, animal // 2.4E-167///IPR002007 // Haem peroxidase, animal // 2.3E-52///IPR002007 // Haem peroxidase, animal // 6.4E-142
Os.28011.1.S1_at	7.52355e-05	3.36731	up	LOC_Os06g29730	Os06g0493100
Os.9748.2.S1_x_at	0.00311306	3.34973	up	LOC_Os08g04440	Os08g0139000			0000166 // nucleotide binding // inferred from electronic annotation///0003676 // nucleic acid binding // inferred from electronic annotation	IPR000504 // RNA recognition motif domain // 1.2E-23///IPR000504 // RNA recognition motif domain // 5.1E-19
Os.1311.1.S1_at	1.93578e-05	3.34373	up	LOC_Os02g02410	Os02g0115900	0009408 // response to heat // inferred from electronic annotation///0010197 // polar nucleus fusion // inferred from electronic annotation///0034976 // response to endoplasmic reticulum stress // inferred from electronic annotation///0046686 // response to cadmium ion // inferred from electronic annotation	0005618 // cell wall // inferred from electronic annotation///0005634 // nucleus // inferred from electronic annotation///0005730 // nucleolus // inferred from electronic annotation///0005773 // vacuole // inferred from electronic annotation///0005886 // plasma membrane // inferred from electronic annotation///0016020 // membrane // inferred from electronic annotation	0000166 // nucleotide binding // inferred from electronic annotation///0005524 // ATP binding // inferred from electronic annotation	IPR013126 // Heat shock protein 70 family // 0.0
OsAffx.32067.1.S1_x_at	0.000112546	3.33597	up	LOC_Os12g37320	Os12g0560100	LOX 0055114 // oxidation-reduction process // inferred from electronic annotation		0016702 // oxidoreductase activity, acting on single donors with incorporation of molecular oxygen, incorporation of two atoms of oxygen // inferred from electronic annotation///0046872 // metal ion binding // inferred from electronic annotation
Os.26059.1.S1_s_at	0.000110858	3.3226	up	LOC_Os03g20730					IPR001623 // Heat shock protein DnaJ, N-terminal // 7.4E-25
OsAffx.23247.1.S1_at	0.000542737	3.31429	up	LOC_Os01g14630	Os01g0248701	0008299 // isoprenoid biosynthetic process // inferred from electronic annotation		0016740 // transferase activity // inferred from electronic annotation	IPR000092 // Polyprenyl synthetase // 2.9E-95///IPR000092 // Polyprenyl synthetase // 2.9E-95
Os.3388.2.S1_a_at	0.00071265	3.31194	up	LOC_Os04g43680	Os04g0517100	0006351 // transcription, DNA-dependent // inferred from electronic annotation///0006355 // regulation of transcription, DNA-dependent // inferred from electronic annotation///0006950 // response to stress // inferred from electronic annotation	0005634 // nucleus // inferred from electronic annotation	0003677 // DNA binding // inferred from electronic annotation
Os.7225.1.S1_at	0.00164671	3.31166	up	LOC_Os06g05740	Os06g0150400		0005783 // endoplasmic reticulum // inferred from electronic annotation///0005886 // plasma membrane // inferred from electronic annotation
Os.24878.1.A1_at	0.0124906	3.31124	up	LOC_Os01g41750	Os01g0601625				IPR001611 // Leucine-rich repeat // 1.4///IPR001611 // Leucine-rich repeat // 0.7///IPR001611 // Leucine-rich repeat // 0.29///IPR001611 // Leucine-rich repeat // 1.2///IPR001611 // Leucine-rich repeat // 0.52///IPR001611 // Leucine-rich repeat // 0.015///IPR001611 // Leucine-rich repeat // 0.076///IPR001611 // Leucine-rich repeat // 0.89///IPR001611 // Leucine-rich repeat // 1.5///IPR001611 // L…
OsAffx.4094.1.S1_x_at	0.00518236	3.30503	up	LOC_Os04g45000	Os04g0532400	0008152 // metabolic process // inferred from electronic annotation///0055114 // oxidation-reduction process // inferred from electronic annotation		0000166 // nucleotide binding // inferred from electronic annotation///0016491 // oxidoreductase activity // inferred from electronic annotation	IPR002198 // Short-chain dehydrogenase/reductase SDR // 1.5E-4///IPR002198 // Short-chain dehydrogenase/reductase SDR // 6.2E-8///IPR002198 // Short-chain dehydrogenase/reductase SDR // 1.9E-8///IPR002198 // Short-chain dehydrogenase/reductase SDR // 1.9E-8
Os.2867.1.A1_at	0.00486119	3.30013	up	LOC_Os11g45740	Os11g0684000			0003677 // DNA binding // inferred from electronic annotation
Os.5034.1.S1_at	0.000157639	3.29841	up	LOC_Os07g47990	Os07g0676900	0006979 // response to oxidative stress // inferred from electronic annotation///0055114 // oxidation-reduction process // inferred from electronic annotation		0004601 // peroxidase activity // inferred from electronic annotation///0016491 // oxidoreductase activity // inferred from electronic annotation///0020037 // heme binding // inferred from electronic annotation///0046872 // metal ion binding // inferred from electronic annotation	IPR002016 // Haem peroxidase, plant/fungal/bacterial // 1.1E-105///IPR002016 // Haem peroxidase, plant/fungal/bacterial // 2.4E-142
Os.5164.1.S1_at	3.35993e-05	3.29079	up	LOC_Os10g25030	Os10g0389200				IPR009439 // Red chlorophyll catabolite reductase // 1.8E-191
Os.19375.1.S1_at	0.00235409	3.28545	up	LOC_Os08g34790	Os08g0448000	0008152 // metabolic process // inferred from electronic annotation///0009698 // phenylpropanoid metabolic process // inferred from electronic annotation		0000166 // nucleotide binding // inferred from electronic annotation///0003824 // catalytic activity // inferred from electronic annotation///0005524 // ATP binding // inferred from electronic annotation///0016207 // 4-coumarate-CoA ligase activity // inferred from electronic annotation///0016874 // ligase activity // inferred from electronic annotation	IPR000873 // AMP-dependent synthetase/ligase // 9.0E-128
Os.55682.1.S1_at	0.000684144	3.22187	up	LOC_Os03g22820	Os03g0351700
Os.20250.1.S1_at	4.28255e-06	3.22035	up	LOC_Os06g01440	Os06g0103800		0016020 // membrane // inferred from reviewed computational analysis		IPR008217 // Domain of unknown function DUF125, transmembrane // 9.6E-15///IPR008217 // Domain of unknown function DUF125, transmembrane // 9.6E-15
Os.15249.1.S1_at	7.62597e-05	3.21559	up	LOC_Os03g63930	Os03g0856300	0006633 // fatty acid biosynthetic process // inferred from electronic annotation///0008610 // lipid biosynthetic process // inferred from electronic annotation	0009507 // chloroplast // inferred from electronic annotation///0009536 // plastid // inferred from reviewed computational analysis	0031177 // phosphopantetheine binding // inferred from electronic annotation
Os.6404.1.S1_at	0.00919257	3.20207	up	LOC_Os02g56300	Os02g0806900	0009058 // biosynthetic process // inferred from electronic annotation///0016049 // cell growth // inferred from electronic annotation	0005783 // endoplasmic reticulum // inferred from electronic annotation	0003824 // catalytic activity // inferred from electronic annotation///0016740 // transferase activity // inferred from electronic annotation///0030170 // pyridoxal phosphate binding // inferred from electronic annotation	IPR004839 // Aminotransferase, class I/classII // 2.2E-23
Os.23327.2.S1_a_at	0.000225887	3.17598	up	LOC_Os10g10130	Os10g0180800	0006468 // protein phosphorylation // inferred from electronic annotation	0005739 // mitochondrion // inferred from reviewed computational analysis	0000166 // nucleotide binding // inferred from electronic annotation///0004672 // protein kinase activity // inferred from electronic annotation///0004674 // protein serine/threonine kinase activity // inferred from electronic annotation///0005509 // calcium ion binding // inferred from electronic annotation///0005524 // ATP binding // inferred from electronic annotation///0016772 // transferase …	IPR001245 // Serine-threonine/tyrosine-protein kinase catalytic domain // 1.1E-17///IPR001245 // Serine-threonine/tyrosine-protein kinase catalytic domain // 1.1E-17///IPR001245 // Serine-threonine/tyrosine-protein kinase catalytic domain // 1.1E-17///IPR001245 // Serine-threonine/tyrosine-protein kinase catalytic domain // 1.1E-17
Os.52001.1.S2_at	0.000530805	3.17429	up		Os05g0100600	0015914 // phospholipid transport // inferred from electronic annotation	0005886 // plasma membrane // inferred from electronic annotation///0009941 // chloroplast envelope // inferred from electronic annotation///0016021 // integral to membrane // inferred from electronic annotation	0000166 // nucleotide binding // inferred from electronic annotation///0000287 // magnesium ion binding // inferred from electronic annotation///0004012 // phospholipid-translocating ATPase activity // inferred from electronic annotation///0005524 // ATP binding // inferred from electronic annotation///0016820 // hydrolase activity, acting on acid anhydrides, catalyzing transmembrane movement of …
OsAffx.3286.1.S1_x_at	0.00274847	3.16214	up	LOC_Os03g20949	Os03g0326000		0005886 // plasma membrane // inferred from electronic annotation///0016020 // membrane // inferred from reviewed computational analysis		IPR005834 // Haloacid dehalogenase-like hydrolase // 4.3E-7///IPR005834 // Haloacid dehalogenase-like hydrolase // 0.0013///IPR008250 // ATPase, P-type, ATPase-associated domain // 8.1E-6
Os.11920.1.S1_s_at	0.000757873	3.15544	up	LOC_Os04g39320	Os04g0468600
Os.11203.1.S1_at	0.000964712	3.15089	up	LOC_Os01g69830	Os01g0922600	0006351 // transcription, DNA-dependent // inferred from electronic annotation///0006355 // regulation of transcription, DNA-dependent // inferred from electronic annotation	0005634 // nucleus // inferred from electronic annotation	0003677 // DNA binding // inferred from electronic annotation///0046872 // metal ion binding // inferred from electronic annotation	IPR004333 // Transcription factor, SBP-box // 4.5E-47
Os.7095.1.S1_at	0.00108943	3.11943	up	LOC_Os04g49210	Os04g0581100	0055114 // oxidation-reduction process // inferred from electronic annotation		0016491 // oxidoreductase activity // inferred from electronic annotation///0016706 // oxidoreductase activity, acting on paired donors, with incorporation or reduction of molecular oxygen, 2-oxoglutarate as one donor, and incorporation of one atom each of oxygen into both donors // inferred from electronic annotation	IPR005123 // Oxoglutarate/iron-dependent dioxygenase // 1.7E-47
Os.4518.2.S1_x_at	0.000773297	3.11941	up	LOC_Os06g02490	Os06g0115300	0006869 // lipid transport // inferred from electronic annotation///0009409 // response to cold // inferred from electronic annotation///0050826 // response to freezing // inferred from electronic annotation	0005829 // cytosol // inferred from electronic annotation///0005886 // plasma membrane // inferred from electronic annotation	0000062 // fatty-acyl-CoA binding // inferred from electronic annotation///0031210 // phosphatidylcholine binding // inferred from electronic annotation	IPR000582 // Acyl-CoA-binding protein, ACBP // 1.5E-29
Os.52564.1.S1_at	0.00095278	3.08799	up	LOC_Os11g07980	Os11g0182500				IPR002110 // Ankyrin repeat // 2.5///IPR002110 // Ankyrin repeat // 0.12///IPR002110 // Ankyrin repeat // 0.17
Os.15606.1.S2_at	0.00575487	3.08372	up		Os01g0170600	0006950 // response to stress // inferred from electronic annotation
Os.53660.1.S1_at	7.86339e-06	3.07911	up	LOC_Os02g43790	Os02g0654700		0005634 // nucleus // inferred from electronic annotation	0003677 // DNA binding // inferred from electronic annotation///0003700 // sequence-specific DNA binding transcription factor activity // inferred from electronic annotation	IPR001471 // AP2/ERF domain // 3.5E-21
OsAffx.13348.1.S1_s_at	0.00147032	3.07859	up	LOC_Os03g44740	Os03g0650200				IPR001128 // Cytochrome P450 // 2.3E-81
Os.27628.1.S1_at	0.000282614	3.07046	up	LOC_Os03g62670	Os03g0843800				IPR008854 // TPMT family // 1.2E-25///IPR013217 // Methyltransferase type 12 // 1.7E-5
Os.4875.1.S1_at	0.00239077	3.06464	up	LOC_Os01g69100	Os01g0920100
Os.623.3.S1_x_at	0.000362515	3.06151	up	LOC_Os01g09640	Os01g0192300			0003676 // nucleic acid binding ///0003677 //0008270 // zinc ion binding // inferred from electronic annotation
OsAffx.11050.2.S1_x_at	0.000142225	3.05645	up	LOC_Os01g14440	Os01g0246700	0006355 // regulation of transcription, DNA-dependent // inferred from electronic annotation		0003700 // sequence-specific DNA binding transcription factor activity // inferred from electronic annotation///0043565 // sequence-specific DNA binding // inferred from electronic annotation	IPR003657 // DNA-binding WRKY // 2.7E-40
Os.18595.1.A1_at	0.0114707	3.03883	up	LOC_Os07g48450	Os07g0683200	0006355 // regulation of transcription, DNA-dependent // inferred from electronic annotation		0003677 // DNA binding // inferred from electronic annotation	IPR003441 // No apical meristem (NAM) protein // 6.0E-88
Os.34139.1.S1_at	0.00548104	3.03754	up	LOC_Os08g04630	Os08g0141400	0055114 // oxidation-reduction process // inferred from electronic annotation		0005509 // calcium ion binding // inferred from electronic annotation///0016491 // oxidoreductase activity // inferred from electronic annotation///0050660 // flavin adenine dinucleotide binding // inferred from electronic annotation	IPR001327 // Pyridine nucleotide-disulphide oxidoreductase, NAD-binding domain // 2.0E-16///IPR013027 // FAD-dependent pyridine nucleotide-disulphide oxidoreductase // 1.3E-25
Os.6035.1.S1_at	0.000149987	3.03324	up	LOC_Os07g46350	Os07g0656900	0006508 // proteolysis // inferred from electronic annotation		0004185 // serine-type carboxypeptidase activity // inferred from electronic annotation	IPR001563 // Peptidase S10, serine carboxypeptidase // 2.4E-207
Os.26059.1.S1_x_at	0.00361849	3.02863	up	LOC_Os03g20730					IPR001623 // Heat shock protein DnaJ, N-terminal // 7.4E-25
Os.55259.1.S1_at	0.00515512	3.0112	up	LOC_Os04g32480	Os04g0395800				IPR010399 // Tify // 3.5E-17///IPR018467 // CO/COL/TOC1, conserved site // 1.5E-11
OsAffx.28387.1.S1_s_at	0.000212537	3.01096	up	LOC_Os07g10420	Os07g0204100
Os.13976.1.S1_at	0.00118091	3.00949	up	LOC_Os04g55060	Os04g0643300	0006633 // fatty acid biosynthetic process // inferred from electronic annotation///0008152 // metabolic process // inferred from electronic annotation///0008610 // lipid biosynthetic process // inferred from electronic annotation		0003824 // catalytic activity // inferred from electronic annotation///0004315 // 3-oxoacyl-[acyl-carrier-protein] synthase activity // inferred from electronic annotation///0016747 // transferase activity, transferring acyl groups other than amino-acyl groups // inferred from electronic annotation	IPR013747 // 3-Oxoacyl-[acyl-carrier-protein (ACP)] synthase III C-terminal // 8.9E-53///IPR013751 // 3-Oxoacyl-[acyl-carrier-protein (ACP)] synthase III // 3.9E-39
Os.40018.1.S1_at	0.00183194	3.00565	up	LOC_Os05g45410	Os05g0530400	0006351 // transcription, DNA-dependent // inferred from electronic annotation///0006355 // regulation of transcription, DNA-dependent // inferred from electronic annotation///0006950 // response to stress // inferred from electronic annotation	0005634 // nucleus // inferred from electronic annotation	0003677 // DNA binding // inferred from electronic annotation///0003700 // sequence-specific DNA binding transcription factor activity // inferred from electronic annotation///0043565 // sequence-specific DNA binding // inferred from electronic annotation	IPR000232 // Heat shock factor (HSF)-type, DNA-binding // 1.7E-62
Os.12690.1.S1_at	0.000400073	3.00311	up	LOC_Os10g31950	Os10g0457600	0008152 // metabolic process // inferred from electronic annotation	0005777 // peroxisome // inferred from electronic annotation	0003824 // catalytic activity // inferred from electronic annotation///0016740 // transferase activity // inferred from electronic annotation///0016746 // transferase activity, transferring acyl groups // inferred from electronic annotation///0016747 // transferase activity, transferring acyl groups other than amino-acyl groups // inferred from electronic annotation	IPR002155 // Thiolase // 3.8E-116///IPR002155 // Thiolase // 1.1E-69
Os.12948.1.S1_at	7.52151e-05	2.98249	up	LOC_Os02g08420	Os02g0180700	0044237 // cellular metabolic process // inferred from electronic annotation		0000166 // nucleotide binding // inferred from electronic annotation///0003824 // catalytic activity // inferred from electronic annotation///0050662 // coenzyme binding // inferred from electronic annotation	IPR001509 // NAD-dependent epimerase/dehydratase // 3.4E-30///IPR002198 // Short-chain dehydrogenase/reductase SDR // 9.1E-5///IPR002225 // 3-beta hydroxysteroid dehydrogenase/isomerase // 1.5E-8///IPR003869 // Polysaccharide biosynthesis protein CapD-like // 2.2E-4///IPR013120 // Male sterility, NAD-binding // 1.9E-5///IPR013968 // Polyketide synthase, KR // 0.0018
Os.30886.2.S1_x_at	0.000439192	2.9822	up	LOC_Os03g61360	Os03g0829200	0008152 // metabolic process // inferred from electronic annotation		0003824 // catalytic activity // inferred from electronic annotation///0016787 // hydrolase activity // inferred from electronic annotation	IPR000073 // Alpha/beta hydrolase fold-1 // 8.2E-25///IPR000073 // Alpha/beta hydrolase fold-1 // 1.6E-23
Os.25687.1.S1_x_at	0.00238843	2.97984	up	LOC_Os02g41680	Os02g0627100	0006559 // L-phenylalanine catabolic process // inferred from electronic annotation///0009058 // biosynthetic process // inferred from electronic annotation///0009698 // phenylpropanoid metabolic process // inferred from electronic annotation///0009800 // cinnamic acid biosynthetic process // inferred from electronic annotation	0005737 // cytoplasm // inferred from electronic annotation	0003824 // catalytic activity // inferred from electronic annotation///0016829 // lyase activity // inferred from electronic annotation///0016841 // ammonia-lyase activity // inferred from electronic annotation///0045548 // phenylalanine ammonia-lyase activity // inferred from electronic annotation	IPR001106 // Aromatic amino acid lyase // 0.0
Os.9222.1.S1_at	0.000165642	2.96707	up	LOC_Os02g57720	Os02g0823100	0006810 // transport // inferred from electronic annotation///0006833 // water transport // inferred from electronic annotation///0006950 // response to stress // inferred from electronic annotation///0009414 // response to water deprivation // inferred from electronic annotation///0009651 // response to salt stress // inferred from electronic annotation///0055085 // transmembrane transport // in…	0005739 // mitochondrion // inferred from electronic annotation///0005773 // vacuole // inferred from electronic annotation///0005886 // plasma membrane // inferred from electronic annotation///0009507 // chloroplast // inferred from electronic annotation///0009941 // chloroplast envelope // inferred from electronic annotation///0016020 // membrane // inferred from electronic annotation///0016021…	0005215 // transporter activity // inferred from electronic annotation	IPR000425 // Major intrinsic protein // 6.9E-134
Os.9787.1.S1_at	0.000165784	2.96112	up	LOC_Os07g31720	Os07g0500300				IPR000008 // C2 calcium-dependent membrane targeting // 3.3E-27
Os.14174.1.S1_at	4.86257e-05	2.95729	up	LOC_Os08g42730	Os08g0540100	0009102 // biotin biosynthetic process // inferred from electronic annotation///0051186 // cofactor metabolic process // inferred from electronic annotation		0003824 // catalytic activity // inferred from electronic annotation///0004076 // biotin synthase activity // inferred from electronic annotation///0008270 // zinc ion binding // inferred from electronic annotation///0051536 // iron-sulfur cluster binding // inferred from electronic annotation	IPR007197 // Radical SAM // 1.5E-23///IPR010722 // Biotin/thiamin synthesis-associated protein // 7.9E-45
Os.9739.1.S1_at	6.87975e-05	2.95383	up		Os04g0142400
Os.51406.1.S1_at	1.79105e-05	2.951	up	LOC_Os08g07690	Os08g0173600		0009536 // plastid // inferred from reviewed computational analysis
Os.5638.1.S1_at	0.0011549	2.94619	up	LOC_Os03g16610	Os03g0273200	0009414 // response to water deprivation // inferred from electronic annotation///0046274 // lignin catabolic process // inferred from electronic annotation///0055114 // oxidation-reduction process // inferred from electronic annotation	0005576 // extracellular region // inferred from electronic annotation///0016023 // cytoplasmic membrane-bounded vesicle // inferred from reviewed computational analysis///0048046 // apoplast // inferred from electronic annotation	0005507 // copper ion binding // inferred from electronic annotation///0016491 // oxidoreductase activity // inferred from electronic annotation///0046872 // metal ion binding // inferred from electronic annotation///0052716 // hydroquinone:oxygen oxidoreductase activity // inferred from electronic annotation	IPR001117 // Multicopper oxidase, type 1 // 7.2E-59///IPR011706 // Multicopper oxidase, type 2 // 8.5E-53///IPR011707 // Multicopper oxidase, type 3 // 1.4E-66
Os.25687.1.S1_at	0.00527918	2.94049	up	LOC_Os02g41680	Os02g0627100	0006559 // L-phenylalanine catabolic process // inferred from electronic annotation///0009058 // biosynthetic process // inferred from electronic annotation///0009698 // phenylpropanoid metabolic process // inferred from electronic annotation///0009800 // cinnamic acid biosynthetic process // inferred from electronic annotation	0005737 // cytoplasm // inferred from electronic annotation	0003824 // catalytic activity // inferred from electronic annotation///0016829 // lyase activity // inferred from electronic annotation///0016841 // ammonia-lyase activity // inferred from electronic annotation///0045548 // phenylalanine ammonia-lyase activity // inferred from electronic annotation	IPR001106 // Aromatic amino acid lyase // 0.0
Os.26695.1.S1_at	0.000616512	2.9381	up	LOC_Os03g60080	Os03g0815100	0006355 // regulation of transcription, DNA-dependent // inferred from electronic annotation		0003677 // DNA binding // inferred from electronic annotation	IPR003441 // No apical meristem (NAM) protein // 3.8E-86
Os.36283.1.S1_at	0.00121461	2.92513	up	LOC_Os12g25090	Os12g0437800	0009611 // response to wounding // inferred from electronic annotation		0004867 // serine-type endopeptidase inhibitor activity // inferred from electronic annotation	IPR000864 // Proteinase inhibitor I13, potato inhibitor I // 9.0E-26
Os.51923.1.S1_at	0.000415116	2.91219	up		Os12g0150200	0055114 // oxidation-reduction process // inferred from electronic annotation	0005792 // microsome // inferred from electronic annotation	0004497 // monooxygenase activity // inferred from electronic annotation///0005506 // iron ion binding // inferred from electronic annotation///0009055 // electron carrier activity // inferred from electronic annotation///0016491 // oxidoreductase activity // inferred from electronic annotation///0016705 // oxidoreductase activity, acting on paired donors, with incorporation or reduction of molec…
Os.46160.2.S1_at	0.00518873	2.91167	up	LOC_Os10g30790	Os10g0444700	0006810 // transport // inferred from electronic annotation///0006817 // phosphate ion transport // inferred from electronic annotation///0009737 // response to abscisic acid stimulus // inferred from electronic annotation///0016036 // cellular response to phosphate starvation // inferred from electronic annotation///0055085 // transmembrane transport // inferred from electronic annotation	0005634 // nucleus // inferred from electronic annotation///0005773 // vacuole // inferred from electronic annotation///0005886 // plasma membrane // inferred from electronic annotation///0016020 // membrane // inferred from reviewed computational analysis///0016020 // membrane // inferred from electronic annotation///0016021 // integral to membrane // inferred from electronic annotation	0005315 // inorganic phosphate transmembrane transporter activity // inferred from electronic annotation///0015293 // symporter activity // inferred from electronic annotation///0022857 // transmembrane transporter activity // inferred from electronic annotation	IPR005828 // General substrate transporter // 6.3E-28///IPR011701 // Major facilitator superfamily // 1.7E-23
Os.17793.1.S1_at	0.000110722	2.90602	up	LOC_Os05g26840	Os05g0332600	0006810 // transport // inferred from electronic annotation///0006863 // purine base transport // inferred from electronic annotation///0055085 // transmembrane transport // inferred from electronic annotation	0016020 // membrane // inferred from reviewed computational analysis///0016020 // membrane // inferred from electronic annotation	0005215 // transporter activity // inferred from electronic annotation///0005345 // purine base transmembrane transporter activity // inferred from electronic annotation	IPR006043 // Xanthine/uracil/vitamin C permease // 3.0E-7
OsAffx.17314.1.S1_s_at	2.46586e-06	2.90163	up	LOC_Os08g33580	Os08g0432600			0008270 // zinc ion binding // inferred from electronic annotation	IPR004332 // Transposase, MuDR, plant // 4.7E-35///IPR007527 // Zinc finger, SWIM-type // 1.9E-10///IPR018289 // MULE transposase domain // 1.7E-32
Os.11665.1.S1_at	0.00100003	2.89771	up	LOC_Os01g58790	Os01g0802100	0008299 // isoprenoid biosynthetic process // inferred from electronic annotation///0016114 // terpenoid biosynthetic process // inferred from electronic annotation///0016310 // phosphorylation // inferred from electronic annotation///0019288 // isopentenyl diphosphate biosynthetic process, mevalonate-independent pathway // inferred from electronic annotation	0009507 // chloroplast // inferred from electronic annotation///0009536 // plastid // inferred from electronic annotation///0009570 // chloroplast stroma // inferred from electronic annotation	0000166 // nucleotide binding // inferred from electronic annotation///0005524 // ATP binding // inferred from electronic annotation///0016301 // kinase activity // inferred from electronic annotation///0016740 // transferase activity // inferred from electronic annotation///0050515 // 4-(cytidine 5'-diphospho)-2-C-methyl-D-erythritol kinase activity // inferred from electronic annotation	IPR006204 // GHMP kinase N-terminal domain // 4.5E-12///IPR013750 // GHMP kinase, C-terminal domain // 4.5E-5
Os.7150.1.S1_at	0.00698984	2.89024	up	LOC_Os09g31970	Os09g0492700	0008299 // isoprenoid biosynthetic process // inferred from electronic annotation///0015936 // coenzyme A metabolic process // inferred from electronic annotation///0016104 // triterpenoid biosynthetic process // inferred from electronic annotation///0016126 // sterol biosynthetic process // inferred from electronic annotation///0055114 // oxidation-reduction process // inferred from electronic a…	0005783 // endoplasmic reticulum // inferred from electronic annotation///0005792 // microsome // inferred from electronic annotation///0016021 // integral to membrane // inferred from electronic annotation	0004420 // hydroxymethylglutaryl-CoA reductase (NADPH) activity // inferred from electronic annotation///0016616 // oxidoreductase activity, acting on the CH-OH group of donors, NAD or NADP as acceptor // inferred from electronic annotation///0042282 // hydroxymethylglutaryl-CoA reductase activity // inferred from electronic annotation///0050661 // NADP binding // inferred from electronic annotat…	IPR002202 // Hydroxymethylglutaryl-CoA reductase, class I/II // 0.0
Os.46849.1.S1_at	8.70851e-05	2.8899	up	LOC_Os10g25230	Os10g0391400				IPR010399 // Tify // 2.0E-16///IPR018467 // CO/COL/TOC1, conserved site // 1.6E-12
Os.17900.1.S1_s_at	2.88391e-05	2.88845	up	LOC_Os05g35690					IPR003854 // Gibberellin regulated protein // 8.0E-37
Os.3808.4.S1_x_at	0.000429931	2.88138	up	LOC_Os01g09220	Os01g0186900
Os.5622.1.S1_at	0.00242975	2.87559	up	LOC_Os10g33140	Os10g0469700		0016023 // cytoplasmic membrane-bounded vesicle // inferred from reviewed computational analysis		IPR001611 // Leucine-rich repeat // 0.081///IPR001611 // Leucine-rich repeat // 1.8///IPR001611 // Leucine-rich repeat // 2.4///IPR001611 // Leucine-rich repeat // 0.041///IPR001611 // Leucine-rich repeat // 0.023///IPR001611 // Leucine-rich repeat // 0.75///IPR001611 // Leucine-rich repeat // 0.029///IPR001611 // Leucine-rich repeat // 1.8
Os.26059.1.S1_at	0.00116757	2.8751	up	LOC_Os03g20730					IPR001623 // Heat shock protein DnaJ, N-terminal // 7.4E-25
Os.22312.3.A1_a_at	0.000750969	2.86997	up	LOC_Os05g28740	Os05g0355400	0006950 // response to stress // inferred from electronic annotation			IPR006016 // UspA // 1.1E-23
Os.16558.1.S1_at	0.000134537	2.85549	up	LOC_Os01g73200	Os01g0963000	0006979 // response to oxidative stress // inferred from electronic annotation///0055114 // oxidation-reduction process // inferred from electronic annotation	0005618 // cell wall // inferred from electronic annotation///0005773 // vacuole // inferred from electronic annotation///0009505 // plant-type cell wall // inferred from electronic annotation///0016020 // membrane // inferred from electronic annotation	0004601 // peroxidase activity // inferred from electronic annotation///0016491 // oxidoreductase activity // inferred from electronic annotation///0020037 // heme binding // inferred from electronic annotation///0046872 // metal ion binding // inferred from electronic annotation	IPR002016 // Haem peroxidase, plant/fungal/bacterial // 5.1E-121
Os.10861.1.S1_at	0.000711231	2.84969	up	LOC_Os11g08100	Os11g0183900				IPR001461 // Peptidase A1 // 1.4E-8
Os.17494.2.S1_at	0.000787675	2.84753	up	LOC_Os06g28194	Os06g0476200	0005975 // carbohydrate metabolic process // inferred from electronic annotation	0009507 // chloroplast // inferred from electronic annotation	0016868 // intramolecular transferase activity, phosphotransferases // inferred from electronic annotation	IPR005844 // Alpha-D-phosphohexomutase, alpha/beta/alpha domain I // 6.7E-30///IPR005845 // Alpha-D-phosphohexomutase, alpha/beta/alpha domain II // 1.5E-15
Os.14079.1.S1_at	0.000170545	2.8395	up	LOC_Os03g58300	Os03g0797400	0000162 // tryptophan biosynthetic process // inferred from electronic annotation///0006568 // tryptophan metabolic process // inferred from electronic annotation///0008152 // metabolic process // inferred from electronic annotation///0042742 // defense response to bacterium // inferred from electronic annotation///0052544 // defense response by callose deposition in cell wall // inferred from el…	0009507 // chloroplast // inferred from electronic annotation///0009570 // chloroplast stroma // inferred from electronic annotation	0003824 // catalytic activity // inferred from electronic annotation///0004834 // tryptophan synthase activity // inferred from electronic annotation///0016829 // lyase activity // inferred from electronic annotation	IPR002028 // Tryptophan synthase, alpha chain // 1.1E-126
Os.29866.1.S1_at	0.00112874	2.83876	up	LOC_Os01g52530	Os01g0723600	0009116 // nucleoside metabolic process // inferred from electronic annotation///0009165 // nucleotide biosynthetic process // inferred from electronic annotation///0016310 // phosphorylation // inferred from electronic annotation	0009507 // chloroplast // inferred from electronic annotation///0009536 // plastid // inferred from reviewed computational analysis///0009536 // plastid // inferred from electronic annotation	0000166 // nucleotide binding // inferred from electronic annotation///0000287 // magnesium ion binding // inferred from electronic annotation///0004749 // ribose phosphate diphosphokinase activity // inferred from electronic annotation///0005524 // ATP binding // inferred from electronic annotation///0016301 // kinase activity // inferred from electronic annotation///0016740 // transferase activ…	IPR000836 // Phosphoribosyltransferase domain // 9.0E-5
Os.48976.1.A1_s_at	3.0549e-05	2.83832	up	LOC_Os07g48500	Os07g0684000
Os.15516.1.S1_at	0.00909616	2.83673	up	LOC_Os04g30240	Os04g0370900	0006468 // protein phosphorylation // inferred from electronic annotation		0004672 // protein kinase activity // inferred from electronic annotation///0004674 // protein serine/threonine kinase activity // inferred from electronic annotation///0005509 // calcium ion binding // inferred from electronic annotation///0005524 // ATP binding // inferred from electronic annotation///0016772 // transferase activity, transferring phosphorus-containing groups // inferred from el…	IPR001245 // Serine-threonine/tyrosine-protein kinase catalytic domain // 8.9E-20
Os.14592.1.S1_at	0.000728181	2.83546	up	LOC_Os06g39260	Os06g0593100	0008643 // carbohydrate transport // inferred from electronic annotation///0015780 // nucleotide-sugar transport // inferred from electronic annotation///0015786 // UDP-glucose transport // inferred from electronic annotation///0030968 // endoplasmic reticulum unfolded protein response // inferred from electronic annotation///0055085 // transmembrane transport // inferred from electronic annotati…	0005789 // endoplasmic reticulum membrane // inferred from electronic annotation///0016020 // membrane // inferred from electronic annotation///0016021 // integral to membrane // inferred from electronic annotation	0005459 // UDP-galactose transmembrane transporter activity // inferred from electronic annotation///0005460 // UDP-glucose transmembrane transporter activity // inferred from electronic annotation	IPR013657 // UAA transporter // 3.0E-116
Os.17797.1.A1_at	0.000341455	2.82093	up	LOC_Os02g44880	Os02g0669500
Os.44598.1.S1_x_at	0.000916834	2.80292	up	LOC_Os07g46930	Os07g0664400	0008152 // metabolic process // inferred from electronic annotation///0055114 // oxidation-reduction process // inferred from electronic annotation	0005739 // mitochondrion // inferred from reviewed computational analysis	0000166 // nucleotide binding // inferred from electronic annotation///0016491 // oxidoreductase activity // inferred from electronic annotation	IPR002198 // Short-chain dehydrogenase/reductase SDR // 2.6E-22///IPR013968 // Polyketide synthase, KR // 0.0013
Os.56104.1.A1_at	0.000128893	2.8014	up	LOC_Os02g39490	Os02g0607700	0008152 // metabolic process // inferred from electronic annotation///0055114 // oxidation-reduction process // inferred from electronic annotation		0000166 // nucleotide binding // inferred from electronic annotation///0016491 // oxidoreductase activity // inferred from electronic annotation	IPR002198 // Short-chain dehydrogenase/reductase SDR // 3.8E-13///IPR013968 // Polyketide synthase, KR // 2.9E-4
Os.15026.1.S1_at	0.000175915	2.79637	up	LOC_Os09g37540	Os09g0547500	0009691 // cytokinin biosynthetic process // inferred from electronic annotation	0005634 // nucleus // inferred from electronic annotation///0005829 // cytosol // inferred from electronic annotation	0016787 // hydrolase activity // inferred from electronic annotation///0016799 // hydrolase activity, hydrolyzing N-glycosyl compounds // inferred from electronic annotation	IPR005269 // Cytokinin riboside 5'-monophosphate phosphoribohydrolase LOG // 1.6E-63
Os.54232.1.S1_at	0.0024467	2.7892	up	LOC_Os05g37190	Os05g0444200		0005622 // intracellular // inferred from electronic annotation	0003676 // nucleic acid binding // inferred from electronic annotation///0008270 // zinc ion binding // inferred from electronic annotation	IPR007087 // Zinc finger, C2H2 // 0.0020
OsAffx.193.1.S1_x_at	0.00053471	2.78851	up	LOC_Os10g25020	Os10g0389100///Os10g0389200				IPR009439 // Red chlorophyll catabolite reductase // 1.3E-187///IPR009439 // Red chlorophyll catabolite reductase // 1.8E-55
Os.623.2.S1_x_at	0.00316171	2.78488	up	LOC_Os01g09640	Os01g0192300			0003676 // nucleic acid binding // inferred from electronic annotation///0003677 // DNA binding // inferred from electronic annotation///0008270 // zinc ion binding // inferred from electronic annotation
Os.9169.1.S1_x_at	0.030161	2.78488	up	LOC_Os12g36240	Os12g0548700	0009611 // response to wounding // inferred from electronic annotation		0004867 // serine-type endopeptidase inhibitor activity // inferred from electronic annotation	IPR000864 // Proteinase inhibitor I13, potato inhibitor I // 6.1E-30///IPR000864 // Proteinase inhibitor I13, potato inhibitor I // 6.2E-29///IPR000864 // Proteinase inhibitor I13, potato inhibitor I // 6.2E-29
Os.12176.1.S1_at	0.000256222	2.78354	up		Os03g0172100
Os.12111.1.S1_at	0.00292071	2.77411	up	LOC_Os09g26620	Os09g0437500				IPR008406 // Dormancyauxin associated // 1.2E-16///IPR008406 // Dormancyauxin associated // 7.9E-12///IPR008406 // Dormancyauxin associated // 1.1E-14
Os.6376.1.S1_at	0.00294247	2.77215	up	LOC_Os06g10210	Os06g0203600			0016872 // intramolecular lyase activity // inferred from electronic annotation
Os.338.3.S1_x_at	0.00380391	2.76906	up	LOC_Os03g17980	Os03g0289100	0006468 // protein phosphorylation // inferred from electronic annotation///0016310 // phosphorylation // inferred from electronic annotation		0000166 // nucleotide binding // inferred from electronic annotation///0004672 // protein kinase activity // inferred from electronic annotation///0004674 // protein serine/threonine kinase activity // inferred from electronic annotation///0005524 // ATP binding // inferred from electronic annotation///0016301 // kinase activity // inferred from electronic annotation///0016772 // transferase acti…	IPR000449 // Ubiquitin-associated/translation elongation factor EF1B, N-terminal // 1.6E-4///IPR000449 // Ubiquitin-associated/translation elongation factor EF1B, N-terminal // 1.6E-4///IPR001245 // Serine-threonine/tyrosine-protein kinase catalytic domain // 2.5E-16///IPR001245 // Serine-threonine/tyrosine-protein kinase catalytic domain // 2.5E-16///IPR001772 // Kinase-associated KA1 // 6.6E-20…
Os.17762.1.S1_at	0.00105855	2.76354	up	LOC_Os06g29844	Os06g0494400	0006855 // drug transmembrane transport // inferred from electronic annotation///0009624 // response to nematode // inferred from electronic annotation///0055085 // transmembrane transport // inferred from electronic annotation	0005886 // plasma membrane // inferred from electronic annotation///0016020 // membrane // inferred from electronic annotation	0015238 // drug transmembrane transporter activity // inferred from electronic annotation///0015297 // antiporter activity // inferred from electronic annotation	IPR002528 // Multi antimicrobial extrusion protein // 3.8E-38///IPR002528 // Multi antimicrobial extrusion protein // 1.8E-40
Os.12809.1.S1_s_at	3.34245e-05	2.76227	up	LOC_Os07g48490	Os07g0683900
Os.5016.1.S1_at	0.000630811	2.75425	up	LOC_Os03g55070	Os03g0757900	0055114 // oxidation-reduction process // inferred from electronic annotation	0005618 // cell wall // inferred from electronic annotation///0005634 // nucleus // inferred from electronic annotation///0005829 // cytosol // inferred from electronic annotation	0000166 // nucleotide binding // inferred from electronic annotation///0003979 // UDP-glucose 6-dehydrogenase activity // inferred from electronic annotation///0016491 // oxidoreductase activity // inferred from electronic annotation///0016616 // oxidoreductase activity, acting on the CH-OH group of donors, NAD or NADP as acceptor // inferred from electronic annotation///0051287 // NAD binding //…	IPR001732 // UDP-glucose/GDP-mannose dehydrogenase, N-terminal // 1.6E-98///IPR014026 // UDP-glucose/GDP-mannose dehydrogenase, dimerisation // 2.7E-54///IPR014027 // UDP-glucose/GDP-mannose dehydrogenase, C-terminal // 6.9E-50
Os.55658.1.S1_at	0.00824243	2.73763	up	LOC_Os02g50060	Os02g0733500			0005509 // calcium ion binding // inferred from electronic annotation	IPR018248 // EF-hand // 3.0E-5///IPR018248 // EF-hand // 2.1E-6///IPR018248 // EF-hand // 9.1E-8///IPR018248 // EF-hand // 1.0E-7
Os.50399.1.S1_at	0.0023665	2.72618	up	LOC_Os06g05420	Os06g0146800
Os.54864.2.S1_at	0.0055433	2.71966	up	LOC_Os06g09980	Os06g0200800
Os.18500.1.S1_at	0.00631798	2.71788	up	LOC_Os08g33440	Os08g0431300	0008152 // metabolic process // inferred from electronic annotation	0009507 // chloroplast // inferred from electronic annotation///0009570 // chloroplast stroma // inferred from electronic annotation///0009941 // chloroplast envelope // inferred from electronic annotation///0016020 // membrane // inferred from electronic annotation///0022626 // cytosolic ribosome // inferred from electronic annotation	0016740 // transferase activity // inferred from electronic annotation///0016746 // transferase activity, transferring acyl groups // inferred from electronic annotation	IPR000089 // Biotin/lipoyl attachment // 5.8E-19///IPR001078 // 2-oxoacid dehydrogenase acyltransferase, catalytic domain // 4.5E-87///IPR004167 // E3 binding // 2.8E-14
Os.12809.1.S1_at	0.00159239	2.71733	up	LOC_Os07g48490	Os07g0683900
Os.2416.1.S1_a_at	5.60411e-05	2.71725	up	LOC_Os01g71340	Os01g0940700	0005975 // carbohydrate metabolic process // inferred from electronic annotation///0008152 // metabolic process // inferred from electronic annotation///0009409 // response to cold // inferred from electronic annotation///0009617 // response to bacterium // inferred from electronic annotation///0009651 // response to salt stress // inferred from electronic annotation///0009817 // defense response…	0005618 // cell wall // inferred from electronic annotation///0005773 // vacuole // inferred from electronic annotation///0005886 // plasma membrane // inferred from electronic annotation///0048046 // apoplast // inferred from electronic annotation	0003824 // catalytic activity // inferred from electronic annotation///0004553 // hydrolase activity, hydrolyzing O-glycosyl compounds // inferred from electronic annotation///0016787 // hydrolase activity // inferred from electronic annotation///0016798 // hydrolase activity, acting on glycosyl bonds // inferred from electronic annotation///0042973 // glucan endo-1,3-beta-D-glucosidase activity …	IPR000490 // Glycoside hydrolase, family 17 // 5.4E-187
OsAffx.21616.1.S1_s_at	0.000175203	2.71147	up	LOC_Os01g54890					IPR001471 // AP2/ERF domain // 1.6E-20
Os.56224.1.S1_at	0.00430846	2.70531	up	LOC_Os01g02010	Os01g0110200
Os.14971.1.S1_at	0.000700034	2.70168	up	LOC_Os08g40850	Os08g0520000	0006810 // transport // inferred from electronic annotation///0055085 // transmembrane transport // inferred from electronic annotation	0016020 // membrane // inferred from electronic annotation///0016021 // integral to membrane // inferred from electronic annotation		IPR018108 // Mitochondrial substrate/solute carrier // 2.8E-21///IPR018108 // Mitochondrial substrate/solute carrier // 6.7E-21///IPR018108 // Mitochondrial substrate/solute carrier // 2.4E-20
Os.12420.1.S1_at	0.00181871	2.70016	up	LOC_Os08g27720	Os08g0364900				IPR003829 // Pirin, N-terminal domain // 3.6E-40///IPR003829 // Pirin, N-terminal domain // 3.6E-40///IPR008778 // Pirin, C-terminal domain // 7.1E-32///IPR008778 // Pirin, C-terminal domain // 7.1E-32
Os.8939.1.S1_s_at	5.12654e-07	2.69924	up	LOC_Os02g02920	Os02g0121600		0009536 // plastid // inferred from reviewed computational analysis		IPR004345 // TB2/DP1/HVA22-related protein // 6.9E-18
Os.27538.1.S1_at	0.00655397	2.68955	up	LOC_Os12g17430	Os12g0273000			0043531 // ADP binding // inferred from electronic annotation
Os.17966.1.A1_x_at	0.00508549	2.68509	up	LOC_Os01g42380	Os01g0609300	0006200 // ATP catabolic process // inferred from electronic annotation///0006810 // transport // inferred from electronic annotation	0016020 // membrane // inferred from reviewed computational analysis///0016020 // membrane // inferred from electronic annotation///0016021 // integral to membrane // inferred from electronic annotation	0000166 // nucleotide binding // inferred from electronic annotation///0005524 // ATP binding // inferred from electronic annotation///0016887 // ATPase activity // inferred from electronic annotation///0017111 // nucleoside-triphosphatase activity // inferred from electronic annotation	IPR003439 // ABC transporter-like // 8.3E-15///IPR003439 // ABC transporter-like // 2.8E-27///IPR013525 // ABC-2 type transporter // 9.0E-59///IPR013525 // ABC-2 type transporter // 2.4E-74///IPR013581 // Plant PDR ABC transporter associated // 1.4E-44
Os.24899.1.A1_at	0.00124801	2.6777	up	LOC_Os05g06460	Os05g0156700	0045454 // cell redox homeostasis // inferred from electronic annotation///0055114 // oxidation-reduction process // inferred from electronic annotation	0005737 // cytoplasm // inferred from electronic annotation	0016491 // oxidoreductase activity // inferred from electronic annotation///0050660 // flavin adenine dinucleotide binding // inferred from electronic annotation	IPR001327 // Pyridine nucleotide-disulphide oxidoreductase, NAD-binding domain // 4.3E-24///IPR002218 // Glucose-inhibited division protein A-related // 0.0017///IPR003953 // FAD binding domain // 0.0020///IPR004099 // Pyridine nucleotide-disulphide oxidoreductase, dimerisation // 3.3E-41///IPR013027 // FAD-dependent pyridine nucleotide-disulphide oxidoreductase // 3.4E-49
Os.459.1.S1_at	0.00926188	2.6671	up	LOC_Os03g46070	Os03g0663500	0009651 // response to salt stress // inferred from electronic annotation///0009817 // defense response to fungus, incompatible interaction // inferred from electronic annotation			IPR001938 // Thaumatin, pathogenesis-related // 2.0E-134
Os.26406.2.S1_x_at	0.000682817	2.66582	up	LOC_Os03g03450	Os03g0126000	0000162 // tryptophan biosynthetic process // inferred from electronic annotation///0008152 // metabolic process // inferred from electronic annotation	0009507 // chloroplast // inferred from electronic annotation///0009536 // plastid // inferred from reviewed computational analysis///0009570 // chloroplast stroma // inferred from electronic annotation///0009941 // chloroplast envelope // inferred from electronic annotation	0004048 // anthranilate phosphoribosyltransferase activity // inferred from electronic annotation///0016740 // transferase activity // inferred from electronic annotation///0016757 // transferase activity, transferring glycosyl groups // inferred from electronic annotation	IPR000312 // Glycosyl transferase, family 3 // 1.8E-112///IPR000312 // Glycosyl transferase, family 3 // 1.7E-131///IPR017459 // Glycosyl transferase family 3, N-terminal domain // 7.5E-12
Os.30568.1.S1_at	0.00074403	2.66428	up	LOC_Os01g60640	Os01g0821600	0006355 // regulation of transcription, DNA-dependent // inferred from electronic annotation		0003700 // sequence-specific DNA binding transcription factor activity // inferred from electronic annotation///0043565 // sequence-specific DNA binding // inferred from electronic annotation	IPR003657 // DNA-binding WRKY // 1.4E-19
Os.46418.1.S1_at	0.00157571	2.65761	up	LOC_Os10g39100	Os10g0535800		0005886 // plasma membrane // inferred from electronic annotation		IPR006461 // Uncharacterised protein family Cys-rich // 8.7E-32
Os.12411.1.S1_at	0.00349495	2.65748	up		Os09g0480600
Os.45902.1.A1_x_at	0.00166031	2.64576	up
Os.51848.1.S1_x_at	6.62799e-06	2.64025	up	LOC_Os10g31330	Os10g0450900	0007047 // cellular cell wall organization // inferred from electronic annotation	0005576 // extracellular region // inferred from electronic annotation///0005618 // cell wall // inferred from electronic annotation
Os.5549.1.S1_at	0.000284715	2.63579	up	LOC_Os07g12340	Os07g0225300	0006351 // transcription, DNA-dependent // inferred from electronic annotation///0006355 // regulation of transcription, DNA-dependent // inferred from electronic annotation	0005634 // nucleus // inferred from electronic annotation	0003677 // DNA binding // inferred from electronic annotation	IPR003441 // No apical meristem (NAM) protein // 7.3E-85
Os.17629.1.A1_at	0.000473529	2.62389	up	LOC_Os08g23150	Os08g0320400	0008152 // metabolic process // inferred from electronic annotation		0003824 // catalytic activity // inferred from electronic annotation///0004425 // indole-3-glycerol-phosphate synthase activity // inferred from electronic annotation	IPR013798 // Indole-3-glycerol phosphate synthase // 2.4E-97
Os.12393.1.S2_a_at	0.000269135	2.62048	up	LOC_Os06g50300	Os06g0716700	0006457 // protein folding // inferred from electronic annotation///0006950 // response to stress // inferred from electronic annotation///0009306 // protein secretion // inferred from electronic annotation///0009409 // response to cold // inferred from electronic annotation///0009414 // response to water deprivation // inferred from electronic annotation///0009651 // response to salt stress // i…	0005634 // nucleus // inferred from electronic annotation///0005739 // mitochondrion // inferred from electronic annotation///0005773 // vacuole // inferred from electronic annotation///0005886 // plasma membrane // inferred from electronic annotation///0009507 // chloroplast // inferred from electronic annotation///0016020 // membrane // inferred from electronic annotation///0016023 // cytoplasm…	0005524 // ATP binding // inferred from electronic annotation///0051082 // unfolded protein binding // inferred from electronic annotation	IPR003594 // ATPase-like, ATP-binding domain // 3.6E-13
Os.6118.1.S1_at	0.00358778	2.61755	up	LOC_Os11g05700	Os11g0155600	0006200 // ATP catabolic process // inferred from electronic annotation///0006810 // transport // inferred from electronic annotation///0055085 // transmembrane transport // inferred from electronic annotation	0005886 // plasma membrane // inferred from electronic annotation///0016020 // membrane // inferred from reviewed computational analysis///0016021 // integral to membrane // inferred from electronic annotation///0016023 // cytoplasmic membrane-bounded vesicle // inferred from reviewed computational analysis	0000166 // nucleotide binding // inferred from electronic annotation///0005524 // ATP binding // inferred from electronic annotation///0016887 // ATPase activity // inferred from electronic annotation///0017111 // nucleoside-triphosphatase activity // inferred from electronic annotation///0042626 // ATPase activity, coupled to transmembrane movement of substances // inferred from electronic annot…	IPR001140 // ABC transporter, transmembrane domain // 5.1E-18///IPR003439 // ABC transporter-like // 2.2E-42
OsAffx.11871.1.S1_s_at	0.00232655	2.61697	up	LOC_Os02g03020	Os02g0122600				IPR018248 // EF-hand // 1.0E-4
Os.17174.1.S1_at	0.00135177	2.6142	up	LOC_Os04g44300	Os04g0524500	0006810 // transport // inferred from electronic annotation///0055085 // transmembrane transport // inferred from electronic annotation	0005886 // plasma membrane // inferred from electronic annotation///0016020 // membrane // inferred from electronic annotation///0016021 // integral to membrane // inferred from electronic annotation		IPR004813 // Oligopeptide transporter OPT superfamily // 3.3E-181///IPR004813 // Oligopeptide transporter OPT superfamily // 4.1E-181///IPR004813 // Oligopeptide transporter OPT superfamily // 4.1E-181
Os.7158.1.S1_a_at	0.000835049	2.61415	up	LOC_Os07g14270	Os07g0246200	0006457 // protein folding // inferred from electronic annotation///0006979 // response to oxidative stress // inferred from electronic annotation///0009651 // response to salt stress // inferred from electronic annotation///0046686 // response to cadmium ion // inferred from electronic annotation///0055074 // calcium ion homeostasis // inferred from electronic annotation	0005739 // mitochondrion // inferred from electronic annotation///0005773 // vacuole // inferred from electronic annotation///0005783 // endoplasmic reticulum // inferred from electronic annotation///0005788 // endoplasmic reticulum lumen // inferred from electronic annotation///0005788 // endoplasmic reticulum lumen // traceable author statement///0005886 // plasma membrane // inferred from elec…	0005509 // calcium ion binding // inferred from electronic annotation///0005509 // calcium ion binding // traceable author statement///0030246 // carbohydrate binding // inferred from electronic annotation///0046872 // metal ion binding // inferred from electronic annotation///0051082 // unfolded protein binding // inferred from electronic annotation	IPR001580 // Calreticulin/calnexin // 1.3E-165
Os.338.1.S2_a_at	0.000569503	2.61048	up	LOC_Os03g17980///LOC_Os08g37800	Os03g0289100///Os08g0484600	0006468 // protein phosphorylation // inferred from electronic annotation///0016310 // phosphorylation // inferred from electronic annotation		0000166 // nucleotide binding // inferred from electronic annotation///0004672 // protein kinase activity // inferred from electronic annotation///0004674 // protein serine/threonine kinase activity // inferred from electronic annotation///0005524 // ATP binding // inferred from electronic annotation///0016301 // kinase activity // inferred from electronic annotation///0016772 // transferase acti…	IPR000449 // Ubiquitin-associated/translation elongation factor EF1B, N-terminal // 2.7E-4///IPR000449 // Ubiquitin-associated/translation elongation factor EF1B, N-terminal // 1.6E-4///IPR000449 // Ubiquitin-associated/translation elongation factor EF1B, N-terminal // 1.6E-4///IPR001245 // Serine-threonine/tyrosine-protein kinase catalytic domain // 2.5E-16///IPR001245 // Serine-threonine/tyrosi…
Os.27520.2.S1_x_at	3.01928e-05	2.60874	up	LOC_Os11g02389	Os11g0115400	0006810 // transport // inferred from electronic annotation///0006869 // lipid transport // inferred from electronic annotation	0016023 // cytoplasmic membrane-bounded vesicle // inferred from reviewed computational analysis	0008289 // lipid binding // inferred from electronic annotation
Os.9273.1.S1_x_at	0.00125875	2.60271	up	LOC_Os12g36220	Os12g0548650	0009611 // response to wounding // inferred from electronic annotation		0004867 // serine-type endopeptidase inhibitor activity // inferred from electronic annotation	IPR000864 // Proteinase inhibitor I13, potato inhibitor I // 4.9E-6
Os.23296.1.S1_x_at	0.000364221	2.60201	up	LOC_Os02g30110	Os02g0504000	0055114 // oxidation-reduction process // inferred from electronic annotation		0004497 // monooxygenase activity // inferred from electronic annotation///0005506 // iron ion binding // inferred from electronic annotation///0009055 // electron carrier activity // inferred from electronic annotation///0016491 // oxidoreductase activity // inferred from electronic annotation///0016705 // oxidoreductase activity, acting on paired donors, with incorporation or reduction of molec…	IPR001128 // Cytochrome P450 // 2.7E-65
Os.8367.1.S1_at	0.00252488	2.59939	up	LOC_Os08g02490	Os08g0118000			0003677 // DNA binding // inferred from electronic annotation	IPR005175 // Domain of unknown function DUF296 // 7.0E-65///IPR017956 // AT hook, DNA-binding motif // 0.055
Os.13781.1.S2_at	0.000805058	2.59862	up	LOC_Os02g54254	Os02g0783700	0055114 // oxidation-reduction process // inferred from electronic annotation		0000166 // nucleotide binding // inferred from electronic annotation///0016491 // oxidoreductase activity // inferred from electronic annotation	IPR005097 // Saccharopine dehydrogenase / Homospermidine synthase // 7.5E-87///IPR005097 // Saccharopine dehydrogenase / Homospermidine synthase // 8.0E-109///IPR007545 // LOR/SDH bifunctional enzyme, conserved domain // 3.3E-51///IPR007698 // Alanine dehydrogenase/PNT, NAD(H)-binding domain // 7.7E-30///IPR007886 // Alanine dehydrogenase/pyridine nucleotide transhydrogenase, N-terminal // 3.9E-18
Os.7902.1.S1_at	0.00153355	2.59252	up	LOC_Os06g46950	Os06g0683400			0005509 // calcium ion binding // inferred from electronic annotation	IPR018248 // EF-hand // 6.5E-4
Os.12393.1.S1_at	0.00304208	2.5921	up	LOC_Os06g50300	Os06g0716700	0006457 // protein folding // inferred from electronic annotation///0006950 // response to stress // inferred from electronic annotation///0009306 // protein secretion // inferred from electronic annotation///0009409 // response to cold // inferred from electronic annotation///0009414 // response to water deprivation // inferred from electronic annotation///0009651 // response to salt stress // i…	0005634 // nucleus // inferred from electronic annotation///0005739 // mitochondrion // inferred from electronic annotation///0005773 // vacuole // inferred from electronic annotation///0005886 // plasma membrane // inferred from electronic annotation///0009507 // chloroplast // inferred from electronic annotation///0016020 // membrane // inferred from electronic annotation///0016023 // cytoplasm…	0005524 // ATP binding // inferred from electronic annotation///0051082 // unfolded protein binding // inferred from electronic annotation	IPR001404 // Heat shock protein Hsp90 // 0.0///IPR003594 // ATPase-like, ATP-binding domain // 3.6E-13///IPR003594 // ATPase-like, ATP-binding domain // 3.6E-13
Os.50272.1.S1_s_at	0.0028462	2.58701	up	LOC_Os01g08270	Os01g0178000	0009058 // biosynthetic process // inferred from electronic annotation		0003824 // catalytic activity // inferred from electronic annotation///0008483 // transaminase activity // inferred from electronic annotation///0016740 // transferase activity // inferred from electronic annotation///0030170 // pyridoxal phosphate binding // inferred from electronic annotation	IPR004839 // Aminotransferase, class I/classII // 1.9E-47
Os.19493.1.S1_at	0.000437338	2.58093	up	LOC_Os08g01940	Os08g0111200	0006629 // lipid metabolic process // inferred from electronic annotation///0006665 // sphingolipid metabolic process // inferred from electronic annotation///0006680 // glucosylceramide catabolic process // inferred from electronic annotation///0008152 // metabolic process // inferred from electronic annotation	0005886 // plasma membrane // inferred from electronic annotation///0016020 // membrane // inferred from electronic annotation///0016021 // integral to membrane // inferred from electronic annotation	0003824 // catalytic activity // inferred from electronic annotation///0004348 // glucosylceramidase activity // inferred from electronic annotation///0016787 // hydrolase activity // inferred from electronic annotation///0016798 // hydrolase activity, acting on glycosyl bonds // inferred from electronic annotation	IPR006775 // Glucosylceramidase // 1.1E-201///IPR006775 // Glucosylceramidase // 1.1E-201
Os.27099.1.S1_at	9.09442e-05	2.57651	up	LOC_Os04g21820	Os04g0286300	0006468 // protein phosphorylation // inferred from electronic annotation	0016023 // cytoplasmic membrane-bounded vesicle // inferred from reviewed computational analysis	0000166 // nucleotide binding // inferred from electronic annotation///0004672 // protein kinase activity // inferred from electronic annotation///0004674 // protein serine/threonine kinase activity // inferred from electronic annotation///0005509 // calcium ion binding // inferred from electronic annotation///0005524 // ATP binding // inferred from electronic annotation///0016772 // transferase …	IPR001245 // Serine-threonine/tyrosine-protein kinase catalytic domain // 5.7E-18
Os.16540.1.S1_at	0.00533862	2.57443	up	LOC_Os07g06830	Os07g0162400	0008152 // metabolic process // inferred from electronic annotation		0016787 // hydrolase activity // inferred from electronic annotation	IPR013094 // Alpha/beta hydrolase fold-3 // 7.9E-85
Os.3729.1.S1_at	0.000328802	2.57262	up	LOC_Os01g04050	Os01g0132000	0006508 // proteolysis // inferred from electronic annotation///0010466 // negative regulation of peptidase activity // inferred from electronic annotation	0005576 // extracellular region // inferred from electronic annotation	0004867 // serine-type endopeptidase inhibitor activity // inferred from electronic annotation///0008233 // peptidase activity // inferred from electronic annotation///0030414 // peptidase inhibitor activity // inferred from electronic annotation	IPR000877 // Proteinase inhibitor I12, Bowman-Birk // 0.011///IPR000877 // Proteinase inhibitor I12, Bowman-Birk // 0.0019
Os.4694.1.S1_at	0.0012988	2.57226	up	LOC_Os09g12600	Os09g0297400	0006810 // transport // inferred from electronic annotation///0008643 // carbohydrate transport // inferred from electronic annotation///0015714 // phosphoenolpyruvate transport // inferred from direct assay///0035436 // triose phosphate transmembrane transport // inferred from direct assay	0005739 // mitochondrion // inferred from electronic annotation///0009507 // chloroplast // inferred from electronic annotation///0009536 // plastid // inferred from electronic annotation///0009941 // chloroplast envelope // inferred from electronic annotation///0016020 // membrane // inferred from electronic annotation///0016021 // integral to membrane // inferred from electronic annotation///00…	0005215 // transporter activity // inferred from electronic annotation///0009670 // triose-phosphate:phosphate antiporter activity // inferred from direct assay///0015121 // phosphoenolpyruvate:phosphate antiporter activity // inferred from direct assay	IPR000620 // Drug/metabolite transporter // 3.0E-8///IPR004853 // Domain of unknown function DUF250 // 1.5E-5///IPR004853 // Domain of unknown function DUF250 // 3.0E-58///IPR013657 // UAA transporter // 0.0039
Os.9615.1.S1_at	0.000181819	2.56543	up	LOC_Os01g62490	Os01g0842500	0009414 // response to water deprivation // inferred from electronic annotation///0046274 // lignin catabolic process // inferred from electronic annotation///0055114 // oxidation-reduction process // inferred from electronic annotation	0048046 // apoplast // inferred from electronic annotation	0005507 // copper ion binding // inferred from electronic annotation///0016491 // oxidoreductase activity // inferred from electronic annotation///0046872 // metal ion binding // inferred from electronic annotation///0052716 // hydroquinone:oxygen oxidoreductase activity // inferred from electronic annotation	IPR001117 // Multicopper oxidase, type 1 // 4.0E-64///IPR011706 // Multicopper oxidase, type 2 // 2.7E-53///IPR011707 // Multicopper oxidase, type 3 // 5.5E-72
Os.18609.1.S1_at	0.00015059	2.56302	up	LOC_Os11g03900///LOC_Os12g03720	Os12g0131100	0005975 // carbohydrate metabolic process // inferred from electronic annotation		0030246 // carbohydrate binding // inferred from electronic annotation	IPR000583 // Class II glutamine amidotransferase domain // 3.6E-23///IPR000583 // Class II glutamine amidotransferase domain // 1.3E-25///IPR001347 // Sugar isomerase (SIS) // 9.5E-34///IPR001347 // Sugar isomerase (SIS) // 5.2E-25///IPR001347 // Sugar isomerase (SIS) // 1.1E-33///IPR001347 // Sugar isomerase (SIS) // 5.2E-25///IPR001347 // Sugar isomerase (SIS) // 1.1E-33///IPR001347 // Sugar is…
Os.33273.1.S1_at	0.000228101	2.56258	up	LOC_Os12g41780	Os12g0611900	0006487 // protein N-linked glycosylation // inferred from electronic annotation	0016020 // membrane // inferred from electronic annotation	0003830 // beta-1,4-mannosylglycoprotein 4-beta-N-acetylglucosaminyltransferase activity // inferred from electronic annotation///0016740 // transferase activity // inferred from electronic annotation	IPR006813 // Glycosyl transferase, family 17 // 3.2E-181
Os.27807.1.S1_at	0.00146064	2.55959	up	LOC_Os03g01740	Os03g0107700	0006469 // negative regulation of protein kinase activity // inferred from electronic annotation///0006950 // response to stress // inferred from electronic annotation///0007049 // cell cycle // inferred from electronic annotation///0071901 // negative regulation of protein serine/threonine kinase activity // inferred from direct assay	0005634 // nucleus // inferred from electronic annotation	0004860 // protein kinase inhibitor activity // inferred from electronic annotation///0004861 // cyclin-dependent protein kinase inhibitor activity // inferred from direct assay///0005515 // protein binding // inferred from physical interaction
Os.10543.1.S1_at	0.001094	2.55958	up	LOC_Os02g01920	Os02g0109100	0008299 // isoprenoid biosynthetic process // inferred from electronic annotation///0008610 // lipid biosynthetic process // inferred from electronic annotation		0004163 // diphosphomevalonate decarboxylase activity // inferred from electronic annotation///0005524 // ATP binding // inferred from electronic annotation///0042803 // protein homodimerization activity // inferred from electronic annotation	IPR006204 // GHMP kinase N-terminal domain // 2.5E-10///IPR006204 // GHMP kinase N-terminal domain // 7.7E-10///IPR013750 // GHMP kinase, C-terminal domain // 1.0E-7
Os.6411.2.S1_at	0.00014724	2.55649	up	LOC_Os07g42250	Os07g0614000	0009058 // biosynthetic process // inferred from electronic annotation		0016844 // strictosidine synthase activity // inferred from electronic annotation	IPR013658 // SMP-30/Gluconolaconase/LRE-like region // 2.0E-7///IPR018119 // Strictosidine synthase, conserved region // 8.0E-27
Os.54900.1.S1_at	0.00658243	2.54962	up		Os01g0895000
Os.6037.1.S1_at	0.000232173	2.5384	up	LOC_Os09g27580	Os09g0448200	0006810 // transport // inferred from electronic annotation///0006811 // ion transport // inferred from electronic annotation///0006813 // potassium ion transport // inferred from electronic annotation///0071805 // potassium ion transmembrane transport // inferred from electronic annotation	0016020 // membrane // inferred from electronic annotation///0016021 // integral to membrane // inferred from electronic annotation	0015079 // potassium ion transmembrane transporter activity // inferred from electronic annotation	IPR003855 // K+ potassium transporter // 1.7E-233///IPR003855 // K+ potassium transporter // 1.7E-233
Os.22815.1.S1_at	0.00323485	2.52192	up	LOC_Os04g30760	Os04g0376300	0008152 // metabolic process // inferred from electronic annotation///0055114 // oxidation-reduction process // inferred from electronic annotation	0009507 // chloroplast // inferred from electronic annotation///0009570 // chloroplast stroma // inferred from electronic annotation///0009941 // chloroplast envelope // inferred from electronic annotation	0000166 // nucleotide binding // inferred from electronic annotation///0005507 // copper ion binding // inferred from electronic annotation///0016491 // oxidoreductase activity // inferred from electronic annotation	IPR002198 // Short-chain dehydrogenase/reductase SDR // 7.7E-47///IPR013968 // Polyketide synthase, KR // 1.6E-6
Os.37616.1.S1_at	0.00536323	2.50777	up	LOC_Os08g39140	Os08g0500700	0006457 // protein folding // inferred from electronic annotation///0006950 // response to stress // inferred from electronic annotation///0006952 // defense response // inferred from electronic annotation///0009408 // response to heat // inferred from electronic annotation///0009414 // response to water deprivation // inferred from electronic annotation///0009651 // response to salt stress // in…	0005618 // cell wall // inferred from electronic annotation///0005634 // nucleus // inferred from electronic annotation///0005730 // nucleolus // inferred from electronic annotation///0005737 // cytoplasm // inferred from electronic annotation///0005739 // mitochondrion // inferred from electronic annotation///0005829 // cytosol // inferred from electronic annotation///0005886 // plasma membrane …	0000166 // nucleotide binding // inferred from electronic annotation///0005524 // ATP binding // inferred from electronic annotation///0051082 // unfolded protein binding // inferred from electronic annotation	IPR001404 // Heat shock protein Hsp90 // 0.0///IPR003594 // ATPase-like, ATP-binding domain // 1.1E-13
Os.53814.1.S1_at	0.000123709	2.50583	up	LOC_Os09g04050	Os09g0127300	0044237 // cellular metabolic process // inferred from electronic annotation		0000166 // nucleotide binding // inferred from electronic annotation///0003824 // catalytic activity // inferred from electronic annotation///0050662 // coenzyme binding // inferred from electronic annotation	IPR001509 // NAD-dependent epimerase/dehydratase // 1.2E-24///IPR002198 // Short-chain dehydrogenase/reductase SDR // 1.1E-4///IPR002225 // 3-beta hydroxysteroid dehydrogenase/isomerase // 4.4E-7///IPR003869 // Polysaccharide biosynthesis protein CapD-like // 0.0064///IPR013120 // Male sterility, NAD-binding // 4.3E-8///IPR013968 // Polyketide synthase, KR // 0.0096
Os.338.1.S2_x_at	0.004049	2.50092	up	LOC_Os03g17980	Os03g0289100	0006468 // protein phosphorylation // inferred from electronic annotation///0016310 // phosphorylation // inferred from electronic annotation		0000166 // nucleotide binding // inferred from electronic annotation///0004672 // protein kinase activity // inferred from electronic annotation///0004674 // protein serine/threonine kinase activity // inferred from electronic annotation///0005524 // ATP binding // inferred from electronic annotation///0016301 // kinase activity // inferred from electronic annotation///0016772 // transferase acti…	IPR000449 // Ubiquitin-associated/translation elongation factor EF1B, N-terminal // 2.7E-4///IPR000449 // Ubiquitin-associated/translation elongation factor EF1B, N-terminal // 1.6E-4///IPR000449 // Ubiquitin-associated/translation elongation factor EF1B, N-terminal // 1.6E-4///IPR001245 // Serine-threonine/tyrosine-protein kinase catalytic domain // 2.5E-16///IPR001245 // Serine-threonine/tyrosi…
Os.38806.1.A1_x_at	0.0103611	2.49664	up	LOC_Os06g04230	Os06g0133400
Os.47474.1.S1_x_at	0.000874964	2.49554	up	LOC_Os06g44160	Os06g0650900	0006457 // protein folding // inferred from electronic annotation		0031072 // heat shock protein binding // inferred from electronic annotation///0051082 // unfolded protein binding // inferred from electronic annotation	IPR001623 // Heat shock protein DnaJ, N-terminal // 6.3E-12
Os.4291.1.S1_at	0.000289532	2.49377	up	LOC_Os06g03930	Os06g0129900	0055114 // oxidation-reduction process // inferred from electronic annotation		0004497 // monooxygenase activity // inferred from electronic annotation///0005506 // iron ion binding // inferred from electronic annotation///0009055 // electron carrier activity // inferred from electronic annotation///0016491 // oxidoreductase activity // inferred from electronic annotation///0016705 // oxidoreductase activity, acting on paired donors, with incorporation or reduction of molec…	IPR001128 // Cytochrome P450 // 1.9E-52
Os.17325.1.S1_at	0.000784931	2.48978	up	LOC_Os03g03200	Os03g0123800
OsAffx.21381.1.S1_s_at	0.00185198	2.48326	up	LOC_Os01g42140	Os01g0606100
Os.26406.1.S1_at	0.000691732	2.47819	up	LOC_Os03g03450	Os03g0126000	0000162 // tryptophan biosynthetic process // inferred from electronic annotation///0008152 // metabolic process // inferred from electronic annotation	0009507 // chloroplast // inferred from electronic annotation///0009536 // plastid // inferred from reviewed computational analysis///0009570 // chloroplast stroma // inferred from electronic annotation///0009941 // chloroplast envelope // inferred from electronic annotation	0004048 // anthranilate phosphoribosyltransferase activity // inferred from electronic annotation///0016740 // transferase activity // inferred from electronic annotation///0016757 // transferase activity, transferring glycosyl groups // inferred from electronic annotation	IPR000312 // Glycosyl transferase, family 3 // 1.7E-131///IPR017459 // Glycosyl transferase family 3, N-terminal domain // 7.5E-12
Os.27590.1.S1_at	0.001275	2.4769	up	LOC_Os03g44300	Os03g0645100	0008152 // metabolic process // inferred from electronic annotation///0048868 // pollen tube development // inferred from electronic annotation	0009507 // chloroplast // inferred from electronic annotation///0009941 // chloroplast envelope // inferred from electronic annotation	0003824 // catalytic activity // inferred from electronic annotation///0008270 // zinc ion binding // inferred from electronic annotation	IPR005475 // Transketolase-like, pyrimidine-binding domain // 1.1E-58///IPR005475 // Transketolase-like, pyrimidine-binding domain // 2.3E-70///IPR005476 // Transketolase, C-terminal // 6.1E-46///IPR005476 // Transketolase, C-terminal // 6.1E-46
OsAffx.23292.1.S1_at	0.0147563	2.47085	up		Os01g0289666	0006355 // regulation of transcription, DNA-dependent // inferred from electronic annotation		0003700 // sequence-specific DNA binding transcription factor activity // inferred from electronic annotation///0043565 // sequence-specific DNA binding // inferred from electronic annotation
Os.48064.1.S1_at	1.85056e-05	2.47014	up	LOC_Os09g26780	Os09g0439200				IPR010399 // Tify // 1.1E-14///IPR018467 // CO/COL/TOC1, conserved site // 2.4E-14
Os.17195.1.A1_at	0.00266032	2.46459	up		Os04g0513400	0005975 // carbohydrate metabolic process // inferred from electronic annotation///0008152 // metabolic process // inferred from electronic annotation///0009809 // lignin biosynthetic process // inferred from electronic annotation	0016023 // cytoplasmic membrane-bounded vesicle // inferred from reviewed computational analysis	0003824 // catalytic activity // inferred from electronic annotation///0004553 // hydrolase activity, hydrolyzing O-glycosyl compounds // inferred from electronic annotation///0008422 // beta-glucosidase activity // inferred from electronic annotation///0016787 // hydrolase activity // inferred from electronic annotation///0016798 // hydrolase activity, acting on glycosyl bonds // inferred from e…
Os.26411.1.A1_at	0.0189089	2.46204	up	LOC_Os08g28710	Os08g0374600	0006468 // protein phosphorylation // inferred from electronic annotation///0016310 // phosphorylation // inferred from electronic annotation		0004672 // protein kinase activity // inferred from electronic annotation///0004674 // protein serine/threonine kinase activity // inferred from electronic annotation///0004872 // receptor activity // inferred from electronic annotation///0005524 // ATP binding // inferred from electronic annotation///0016301 // kinase activity // inferred from electronic annotation///0016772 // transferase activ…	IPR001245 // Serine-threonine/tyrosine-protein kinase catalytic domain // 1.1E-5///IPR001245 // Serine-threonine/tyrosine-protein kinase catalytic domain // 4.3E-17
Os.9292.1.S1_at	0.000107582	2.4609	up	LOC_Os11g39370	Os11g0607200	0006468 // protein phosphorylation // inferred from electronic annotation///0016310 // phosphorylation // inferred from electronic annotation	0005886 // plasma membrane // inferred from electronic annotation	0004672 // protein kinase activity // inferred from electronic annotation///0004674 // protein serine/threonine kinase activity // inferred from electronic annotation///0004872 // receptor activity // inferred from electronic annotation///0005524 // ATP binding // inferred from electronic annotation///0016301 // kinase activity // inferred from electronic annotation///0016772 // transferase activ…	IPR001245 // Serine-threonine/tyrosine-protein kinase catalytic domain // 9.8E-32///IPR001611 // Leucine-rich repeat // 0.42///IPR001611 // Leucine-rich repeat // 0.13///IPR001611 // Leucine-rich repeat // 0.83///IPR013210 // Leucine-rich repeat-containing N-terminal, type 2 // 1.1E-6
Os.10473.1.S1_at	0.000808809	2.45401	up	LOC_Os12g25690	Os12g0443500	0055114 // oxidation-reduction process // inferred from electronic annotation	0005618 // cell wall // inferred from electronic annotation///0005634 // nucleus // inferred from electronic annotation///0005829 // cytosol // inferred from electronic annotation	0000166 // nucleotide binding // inferred from electronic annotation///0003979 // UDP-glucose 6-dehydrogenase activity // inferred from electronic annotation///0016491 // oxidoreductase activity // inferred from electronic annotation///0016616 // oxidoreductase activity, acting on the CH-OH group of donors, NAD or NADP as acceptor // inferred from electronic annotation///0051287 // NAD binding //…	IPR001732 // UDP-glucose/GDP-mannose dehydrogenase, N-terminal // 4.8E-99///IPR014026 // UDP-glucose/GDP-mannose dehydrogenase, dimerisation // 2.5E-53///IPR014027 // UDP-glucose/GDP-mannose dehydrogenase, C-terminal // 3.8E-50
Os.15076.1.S1_at	0.000884173	2.45284	up	LOC_Os04g02900	Os04g0119400	0006096 // glycolysis // inferred from electronic annotation///0008152 // metabolic process // inferred from electronic annotation///0055114 // oxidation-reduction process // inferred from electronic annotation	0009507 // chloroplast // inferred from electronic annotation///0009941 // chloroplast envelope // inferred from electronic annotation///0043231 // intracellular membrane-bounded organelle // inferred from electronic annotation	0004739 // pyruvate dehydrogenase (acetyl-transferring) activity // inferred from electronic annotation///0016624 // oxidoreductase activity, acting on the aldehyde or oxo group of donors, disulfide as acceptor // inferred from electronic annotation	IPR001017 // Dehydrogenase, E1 component // 6.8E-142///IPR001017 // Dehydrogenase, E1 component // 2.6E-139
Os.5045.1.S1_at	0.000304489	2.44773	up	LOC_Os01g03680	Os01g0127600	0010466 // negative regulation of peptidase activity // inferred from electronic annotation	0005576 // extracellular region // inferred from electronic annotation	0004867 // serine-type endopeptidase inhibitor activity // inferred from electronic annotation///0030414 // peptidase inhibitor activity // inferred from electronic annotation	IPR000877 // Proteinase inhibitor I12, Bowman-Birk // 0.026///IPR000877 // Proteinase inhibitor I12, Bowman-Birk // 5.2E-4///IPR000877 // Proteinase inhibitor I12, Bowman-Birk // 7.7E-8///IPR000877 // Proteinase inhibitor I12, Bowman-Birk // 2.4E-7
Os.159.1.S1_s_at	0.00150988	2.44156	up	LOC_Os03g13210	Os03g0235000	0006979 // response to oxidative stress // inferred from electronic annotation///0055114 // oxidation-reduction process // inferred from electronic annotation	0005634 // nucleus // inferred from electronic annotation///0005737 // cytoplasm // inferred from electronic annotation	0004601 // peroxidase activity // inferred from electronic annotation///0016491 // oxidoreductase activity // inferred from electronic annotation///0020037 // heme binding // inferred from electronic annotation///0046872 // metal ion binding // inferred from electronic annotation	IPR002016 // Haem peroxidase, plant/fungal/bacterial // 8.8E-133
Os.17158.1.S1_at	0.00356003	2.43314	up	LOC_Os01g70490	Os01g0930400	0006810 // transport // inferred from electronic annotation///0006811 // ion transport // inferred from electronic annotation///0006813 // potassium ion transport // inferred from electronic annotation///0071805 // potassium ion transmembrane transport // inferred from electronic annotation	0016020 // membrane // inferred from electronic annotation///0016021 // integral to membrane // inferred from electronic annotation	0015079 // potassium ion transmembrane transporter activity // inferred from electronic annotation	IPR003855 // K+ potassium transporter // 0.0
Os.10126.1.S1_at	0.00161035	2.43236	up		Os09g0412300			0005509 // calcium ion binding // inferred from electronic annotation
Os.10612.1.S1_at	1.63286e-05	2.4297	up	LOC_Os03g61960	Os03g0835900	0022900 // electron transport chain // inferred from electronic annotation		0009055 // electron carrier activity // inferred from electronic annotation///0046872 // metal ion binding // inferred from electronic annotation///0051536 // iron-sulfur cluster binding // inferred from electronic annotation///0051537 // 2 iron, 2 sulfur cluster binding // inferred from electronic annotation	IPR001041 // 2Fe-2S ferredoxin-type domain // 4.7E-34
Os.52728.1.S1_at	0.00292698	2.42588	up	LOC_Os04g37880	Os04g0451700
Os.11092.1.S1_at	0.00233924	2.4219	up	LOC_Os04g32950	Os04g0402100	0006457 // protein folding // inferred from electronic annotation	0005739 // mitochondrion // inferred from electronic annotation///0005773 // vacuole // inferred from electronic annotation///0005783 // endoplasmic reticulum // inferred from electronic annotation///0005792 // microsome // inferred from electronic annotation///0005886 // plasma membrane // inferred from electronic annotation///0009505 // plant-type cell wall // inferred from electronic annotatio…	0005509 // calcium ion binding // inferred from electronic annotation///0051082 // unfolded protein binding // inferred from electronic annotation	IPR001580 // Calreticulin/calnexin // 6.5E-16///IPR001580 // Calreticulin/calnexin // 1.2E-208///IPR001580 // Calreticulin/calnexin // 1.2E-226
OsAffx.4094.1.S1_at	0.000533464	2.41821	up	LOC_Os04g45000	Os04g0532400				IPR002198 // Short-chain dehydrogenase/reductase SDR // 1.5E-4///IPR002198 // Short-chain dehydrogenase/reductase SDR // 1.9E-8///IPR002198 // Short-chain dehydrogenase/reductase SDR // 1.9E-8
OsAffx.11801.1.S1_at	0.000698866	2.4145	up	LOC_Os01g70010	Os01g0924800	0042254 // ribosome biogenesis // inferred from electronic annotation	0005730 // nucleolus // inferred from electronic annotation///0005840 // ribosome // inferred from electronic annotation///0005886 // plasma membrane // inferred from electronic annotation///0009507 // chloroplast // inferred from electronic annotation///0016020 // membrane // inferred from electronic annotation///0022625 // cytosolic large ribosomal subunit // inferred from electronic annotation…		IPR004038 // Ribosomal protein L7Ae/L30e/S12e/Gadd45 // 7.1E-30
Os.35154.1.S1_x_at	2.2888e-05	2.4119	up		Os04g0513400	0005975 // carbohydrate metabolic process // inferred from electronic annotation///0008152 // metabolic process // inferred from electronic annotation///0009809 // lignin biosynthetic process // inferred from electronic annotation	0016023 // cytoplasmic membrane-bounded vesicle // inferred from reviewed computational analysis	0003824 // catalytic activity // inferred from electronic annotation///0004553 // hydrolase activity, hydrolyzing O-glycosyl compounds // inferred from electronic annotation///0008422 // beta-glucosidase activity // inferred from electronic annotation///0016787 // hydrolase activity // inferred from electronic annotation///0016798 // hydrolase activity, acting on glycosyl bonds // inferred from e…
Os.46431.1.S1_at	0.00747754	2.40971	up	LOC_Os01g35330	Os01g0537250
Os.18952.1.S1_at	0.000240067	2.40709	up	LOC_Os06g07200	Os06g0168500	0006886 // intracellular protein transport // inferred from electronic annotation///0009737 // response to abscisic acid stimulus // inferred from electronic annotation///0016192 // vesicle-mediated transport // inferred from electronic annotation	0005622 // intracellular // inferred from electronic annotation///0005886 // plasma membrane // inferred from electronic annotation///0016020 // membrane // inferred from electronic annotation	0005484 // SNAP receptor activity // inferred from electronic annotation	IPR000727 // Target SNARE coiled-coil domain // 2.7E-19///IPR006011 // Syntaxin, N-terminal // 3.4E-13
Os.25227.1.S1_s_at	0.0075925	2.40627	up	LOC_Os01g53450	Os01g0736400	0009058 // biosynthetic process // inferred from electronic annotation///0009102 // biotin biosynthetic process // inferred from electronic annotation	0005829 // cytosol // inferred from electronic annotation	0003824 // catalytic activity // inferred from electronic annotation///0008710 // 8-amino-7-oxononanoate synthase activity // inferred from electronic annotation///0016740 // transferase activity // inferred from electronic annotation///0030170 // pyridoxal phosphate binding // inferred from electronic annotation	IPR004839 // Aminotransferase, class I/classII // 1.6E-53///IPR004839 // Aminotransferase, class I/classII // 8.9E-37
Os.7535.1.S1_at	0.00165584	2.40364	up	LOC_Os01g32780	Os01g0511100	0006950 // response to stress // inferred from electronic annotation			IPR006016 // UspA // 6.3E-25
Os.53027.1.S1_at	0.00111217	2.39783	up	LOC_Os06g36880	Os06g0564700	0006535 // cysteine biosynthetic process from serine // inferred from electronic annotation///0008152 // metabolic process // inferred from electronic annotation		0003824 // catalytic activity // inferred from electronic annotation///0004124 // cysteine synthase activity // inferred from electronic annotation///0030170 // pyridoxal phosphate binding // inferred from electronic annotation	IPR001926 // Tryptophan synthase beta subunit-like PLP-dependent enzymes superfamily // 1.8E-111
Os.50818.1.S1_at	0.00319681	2.39492	up	LOC_Os08g34190	Os08g0440500	0042742 // defense response to bacterium // inferred from electronic annotation///0050832 // defense response to fungus // inferred from electronic annotation	0005783 // endoplasmic reticulum // inferred from electronic annotation///0016020 // membrane // inferred from electronic annotation		IPR003608 // MIR // 7.6E-20
Os.46160.2.S1_x_at	0.00646751	2.39436	up	LOC_Os10g30790	Os10g0444700	0006810 // transport // inferred from electronic annotation///0006817 // phosphate ion transport // inferred from electronic annotation///0009737 // response to abscisic acid stimulus // inferred from electronic annotation///0016036 // cellular response to phosphate starvation // inferred from electronic annotation///0055085 // transmembrane transport // inferred from electronic annotation	0005634 // nucleus // inferred from electronic annotation///0005773 // vacuole // inferred from electronic annotation///0005886 // plasma membrane // inferred from electronic annotation///0016020 // membrane // inferred from reviewed computational analysis///0016020 // membrane // inferred from electronic annotation///0016021 // integral to membrane // inferred from electronic annotation	0005315 // inorganic phosphate transmembrane transporter activity // inferred from electronic annotation///0015293 // symporter activity // inferred from electronic annotation///0022857 // transmembrane transporter activity // inferred from electronic annotation	IPR005828 // General substrate transporter // 6.3E-28///IPR011701 // Major facilitator superfamily // 1.7E-23
OsAffx.15376.1.S1_at	0.0308219	2.39356	up	LOC_Os06g11760	Os06g0220900
Os.17741.1.S1_at	0.00242674	2.3845	up	LOC_Os01g22900	Os01g0332100	0008152 // metabolic process // inferred from electronic annotation		0003824 // catalytic activity // inferred from electronic annotation///0033926 // glycopeptide alpha-N-acetylgalactosaminidase activity // inferred from electronic annotation	IPR010401 // Amylo-alpha-1,6-glucosidase // 4.4E-4///IPR010401 // Amylo-alpha-1,6-glucosidase // 4.4E-4
Os.19444.1.S1_at	0.00162023	2.37911	up	LOC_Os04g57850	Os04g0674700	0008152 // metabolic process // inferred from electronic annotation	0005777 // peroxisome // inferred from electronic annotation	0003824 // catalytic activity // inferred from electronic annotation	IPR000873 // AMP-dependent synthetase/ligase // 5.5E-71///IPR000873 // AMP-dependent synthetase/ligase // 8.1E-107
OsAffx.1916.1.S1_s_at	0.00515491	2.36447	up	LOC_Os01g02710	Os01g0116500		0016023 // cytoplasmic membrane-bounded vesicle // inferred from reviewed computational analysis
Os.55651.1.S1_at	0.00269045	2.36298	up	LOC_Os06g11450	Os06g0218300		0009536 // plastid // inferred from reviewed computational analysis		IPR018957 // Zinc finger, C3HC4 RING-type // 8.3E-9
OsAffx.30189.1.S1_at	0.000301368	2.36199	up	LOC_Os09g38370	Os09g0556000	0006465 // signal peptide processing // inferred from electronic annotation	0005618 // cell wall // inferred from electronic annotation///0005783 // endoplasmic reticulum // inferred from electronic annotation///0005787 // signal peptidase complex // inferred from electronic annotation///0016021 // integral to membrane // inferred from electronic annotation///0016023 // cytoplasmic membrane-bounded vesicle // inferred from reviewed computational analysis	0008233 // peptidase activity // inferred from electronic annotation	IPR007653 // Signal peptidase 22kDa subunit // 5.3E-81
Os.16325.1.S1_at	0.00578865	2.3615	up	LOC_Os03g37830	Os03g0574900	0006810 // transport // inferred from electronic annotation///0006811 // ion transport // inferred from electronic annotation///0006813 // potassium ion transport // inferred from electronic annotation///0071805 // potassium ion transmembrane transport // inferred from electronic annotation	0016020 // membrane // inferred from electronic annotation///0016021 // integral to membrane // inferred from electronic annotation	0009674 // potassium:sodium symporter activity // inferred from electronic annotation///0015079 // potassium ion transmembrane transporter activity // inferred from electronic annotation	IPR003855 // K+ potassium transporter // 0.0
Os.7531.1.S1_at	0.0132054	2.36024	up	LOC_Os03g46260	Os03g0665200				IPR007650 // Protein of unknown function DUF581 // 2.8E-25
Os.55494.1.S1_at	0.00408225	2.35037	up	LOC_Os12g05690	Os12g0153200
Os.51546.1.S1_at	7.55777e-05	2.34854	up	LOC_Os03g08520	Os03g0183500				IPR007650 // Protein of unknown function DUF581 // 5.9E-16
Os.51226.1.S1_at	0.000273823	2.34633	up	LOC_Os03g52910	Os03g0739700				IPR005134 // Uncharacterised protein family UPF0114 // 3.7E-49
Os.45928.1.S1_at	3.90462e-05	2.33616	up	LOC_Os01g32460	Os01g0508500
Os.6976.1.S1_s_at	0.000855339	2.33425	up	LOC_Os09g13440	Os09g0304800
Os.25606.1.S1_at	0.00130896	2.32938	up	LOC_Os09g25060	Os09g0417600	0006355 // regulation of transcription, DNA-dependent // inferred from electronic annotation		0003700 // sequence-specific DNA binding transcription factor activity // inferred from electronic annotation///0043565 // sequence-specific DNA binding // inferred from electronic annotation	IPR003657 // DNA-binding WRKY // 1.3E-35
Os.39963.1.S1_at	0.000164886	2.32694	up	LOC_Os04g44924	Os04g0531750	0008152 // metabolic process // inferred from electronic annotation///0055114 // oxidation-reduction process // inferred from electronic annotation		0000166 // nucleotide binding // inferred from electronic annotation///0016491 // oxidoreductase activity // inferred from electronic annotation	IPR002198 // Short-chain dehydrogenase/reductase SDR // 1.7E-6
OsAffx.14373.1.S1_s_at	6.61881e-05	2.32072	up	LOC_Os04g52090	Os04g0610400				IPR001471 // AP2/ERF domain // 6.7E-20
Os.47329.1.A1_at	9.14566e-05	2.31287	up	LOC_Os05g11900	Os05g0209500
Os.27564.1.S1_a_at	0.00103974	2.31193	up	LOC_Os01g52550	Os01g0723800	0006200 // ATP catabolic process // inferred from electronic annotation///0006810 // transport // inferred from electronic annotation///0055085 // transmembrane transport // inferred from electronic annotation	0016021 // integral to membrane // inferred from electronic annotation	0000166 // nucleotide binding // inferred from electronic annotation///0005524 // ATP binding // inferred from electronic annotation///0016887 // ATPase activity // inferred from electronic annotation///0017111 // nucleoside-triphosphatase activity // inferred from electronic annotation///0042626 // ATPase activity, coupled to transmembrane movement of substances // inferred from electronic annot…	IPR001140 // ABC transporter, transmembrane domain // 4.1E-35///IPR001140 // ABC transporter, transmembrane domain // 6.2E-36///IPR001140 // ABC transporter, transmembrane domain // 2.1E-36///IPR003439 // ABC transporter-like // 4.1E-59///IPR003439 // ABC transporter-like // 6.1E-54
Os.49502.1.S1_at	0.00302666	2.31176	up	LOC_Os08g15650	Os08g0256000
Os.6868.1.S1_at	0.000348753	2.31153	up	LOC_Os03g43420	Os03g0633900	0006260 // DNA replication // inferred from electronic annotation		0003697 // single-stranded DNA binding // inferred from electronic annotation	IPR000424 // Primosome PriB/single-strand DNA-binding // 2.9E-20
Os.22910.1.S1_at	0.00103704	2.31129	up	LOC_Os04g39880	Os04g0474800	0005975 // carbohydrate metabolic process // inferred from electronic annotation///0008152 // metabolic process // inferred from electronic annotation///0009860 // pollen tube growth // inferred from electronic annotation	0005618 // cell wall // inferred from electronic annotation///0009505 // plant-type cell wall // inferred from electronic annotation	0003824 // catalytic activity // inferred from electronic annotation///0004338 // glucan exo-1,3-beta-glucosidase activity // inferred from direct assay///0004553 // hydrolase activity, hydrolyzing O-glycosyl compounds // inferred from electronic annotation///0004565 // beta-galactosidase activity // inferred from direct assay///0008422 // beta-glucosidase activity // inferred from direct assay//…	IPR001360 // Glycoside hydrolase, family 1 // 3.0E-233///IPR001360 // Glycoside hydrolase, family 1 // 1.1E-234///IPR001360 // Glycoside hydrolase, family 1 // 3.9E-137
Os.11870.1.S1_at	0.0211288	2.30859	up	LOC_Os01g04920	Os01g0142300	0009058 // biosynthetic process // inferred from electronic annotation///0009247 // glycolipid biosynthetic process // inferred from electronic annotation///0016036 // cellular response to phosphate starvation // inferred from electronic annotation	0009507 // chloroplast // inferred from electronic annotation///0009941 // chloroplast envelope // inferred from electronic annotation	0008194 // UDP-glycosyltransferase activity // inferred from electronic annotation///0046510 // UDP-sulfoquinovose:DAG sulfoquinovosyltransferase activity // inferred from electronic annotation	IPR001296 // Glycosyl transferase, family 1 // 1.5E-26
Os.8256.1.S1_at	0.000913632	2.30688	up	LOC_Os12g38760	Os12g0576700			0003993 // acid phosphatase activity // inferred from electronic annotation///0016787 // hydrolase activity // inferred from electronic annotation///0046872 // metal ion binding // inferred from electronic annotation	IPR004843 // Metallophosphoesterase domain // 9.1E-15
Os.6625.1.S1_x_at	0.00246383	2.3057	up	LOC_Os09g27830	Os09g0451500	0006662 // glycerol ether metabolic process // inferred from electronic annotation///0034976 // response to endoplasmic reticulum stress // inferred from electronic annotation///0045454 // cell redox homeostasis // inferred from electronic annotation	0005576 // extracellular region // inferred from electronic annotation///0005773 // vacuole // inferred from electronic annotation///0005783 // endoplasmic reticulum // inferred from electronic annotation///0005886 // plasma membrane // inferred from electronic annotation///0009505 // plant-type cell wall // inferred from electronic annotation	0003756 // protein disulfide isomerase activity // inferred from electronic annotation///0009055 // electron carrier activity // inferred from electronic annotation///0015035 // protein disulfide oxidoreductase activity // inferred from electronic annotation///0016853 // isomerase activity // inferred from electronic annotation	IPR013766 // Thioredoxin domain // 6.9E-43///IPR013766 // Thioredoxin domain // 1.1E-41
Os.55394.1.S1_at	0.00930593	2.30562	up	LOC_Os03g52410	Os03g0734500
Os.15618.1.S1_a_at	0.000915743	2.30418	up	LOC_Os03g18550	Os03g0296800	0006810 // transport // inferred from electronic annotation///0055085 // transmembrane transport // inferred from electronic annotation	0016020 // membrane // inferred from electronic annotation///0016021 // integral to membrane // inferred from electronic annotation		IPR018108 // Mitochondrial substrate/solute carrier // 5.4E-23///IPR018108 // Mitochondrial substrate/solute carrier // 8.2E-28///IPR018108 // Mitochondrial substrate/solute carrier // 0.0029///IPR018108 // Mitochondrial substrate/solute carrier // 3.4E-28
Os.2436.1.S1_at	0.0124232	2.29972	up	LOC_Os11g10290	Os11g0208800	0048544 // recognition of pollen // inferred from electronic annotation	0016023 // cytoplasmic membrane-bounded vesicle // inferred from reviewed computational analysis	0005524 // ATP binding // inferred from electronic annotation///0016772 // transferase activity, transferring phosphorus-containing groups // inferred from electronic annotation///0030246 // carbohydrate binding // inferred from electronic annotation	IPR000858 // S-locus glycoprotein // 1.4E-8///IPR001480 // Bulb-type lectin domain // 1.3E-10///IPR013227 // PAN-2 domain // 5.6E-27
Os.6043.1.S1_at	5.80512e-07	2.29864	up	LOC_Os04g23550	Os04g0301500		0005634 // nucleus // inferred by curator
Os.50015.1.S1_at	0.00466509	2.29746	up	LOC_Os06g44010	Os06g0649000	0006355 // regulation of transcription, DNA-dependent // inferred from electronic annotation		0003700 // sequence-specific DNA binding transcription factor activity // inferred from electronic annotation///0043565 // sequence-specific DNA binding // inferred from electronic annotation	IPR003657 // DNA-binding WRKY // 6.9E-37
Os.4244.1.S1_at	0.00709909	2.29547	up	LOC_Os08g38900	Os08g0498100	0032259 // methylation // inferred from electronic annotation///0032259 // methylation // inferred from direct assay	0005634 // nucleus // inferred from direct assay///0005634 // nucleus // inferred from electronic annotation	0008168 // methyltransferase activity // inferred from electronic annotation///0008171 // O-methyltransferase activity // inferred from electronic annotation///0008757 // S-adenosylmethionine-dependent methyltransferase activity // inferred from direct assay///0016740 // transferase activity // inferred from electronic annotation///0046872 // metal ion binding // inferred from electronic annotati…	IPR002935 // O-methyltransferase, family 3 // 8.8E-91///IPR002935 // O-methyltransferase, family 3 // 2.6E-113
Os.609.3.S1_a_at	0.0141532	2.2918	up	LOC_Os08g37670	Os08g0482700			0005507 // copper ion binding // inferred from electronic annotation///0009055 // electron carrier activity // inferred from electronic annotation	IPR003245 // Plastocyanin-like // 3.0E-31
Os.11552.1.S2_at	0.000137189	2.28233	up	LOC_Os04g59150	Os04g0688100	0006979 // response to oxidative stress // inferred from electronic annotation///0055114 // oxidation-reduction process // inferred from electronic annotation	0005618 // cell wall // inferred from electronic annotation///0005773 // vacuole // inferred from electronic annotation///0009505 // plant-type cell wall // inferred from electronic annotation///0016020 // membrane // inferred from electronic annotation	0004601 // peroxidase activity // inferred from electronic annotation///0016491 // oxidoreductase activity // inferred from electronic annotation///0020037 // heme binding // inferred from electronic annotation///0046872 // metal ion binding // inferred from electronic annotation	IPR002016 // Haem peroxidase, plant/fungal/bacterial // 9.0E-110///IPR002016 // Haem peroxidase, plant/fungal/bacterial // 4.8E-110
Os.50587.1.S1_at	0.00958082	2.27857	up		Os05g0130300
Os.54472.1.S1_at	0.000924757	2.2742	up	LOC_Os07g32060	Os07g0503900	0008152 // metabolic process // inferred from electronic annotation		0016740 // transferase activity // inferred from electronic annotation///0016757 // transferase activity, transferring glycosyl groups // inferred from electronic annotation///0016758 // transferase activity, transferring hexosyl groups // inferred from electronic annotation	IPR002213 // UDP-glucuronosyl/UDP-glucosyltransferase // 1.7E-9
Os.23207.1.S1_at	0.000640227	2.27253	up	LOC_Os08g04340	Os08g0137800		0016023 // cytoplasmic membrane-bounded vesicle // inferred from reviewed computational analysis	0005507 // copper ion binding // inferred from electronic annotation///0009055 // electron carrier activity // inferred from electronic annotation	IPR003245 // Plastocyanin-like // 9.8E-43
Os.27251.1.S1_at	0.00076529	2.27224	up	LOC_Os04g10350	Os04g0182200	0055114 // oxidation-reduction process // inferred from electronic annotation		0016491 // oxidoreductase activity // inferred from electronic annotation///0016706 // oxidoreductase activity, acting on paired donors, with incorporation or reduction of molecular oxygen, 2-oxoglutarate as one donor, and incorporation of one atom each of oxygen into both donors // inferred from electronic annotation	IPR005123 // Oxoglutarate/iron-dependent dioxygenase // 4.9E-42///IPR005123 // Oxoglutarate/iron-dependent dioxygenase // 6.6E-43
Os.12012.1.S1_at	0.000644613	2.26979	up	LOC_Os10g25290	Os10g0392400				IPR010399 // Tify // 1.7E-18///IPR018467 // CO/COL/TOC1, conserved site // 8.0E-14
Os.39887.1.S1_at	0.000973352	2.26548	up	LOC_Os05g40780	Os05g0486200		0016020 // membrane // inferred from reviewed computational analysis///0016023 // cytoplasmic membrane-bounded vesicle // inferred from reviewed computational analysis		IPR018614 // Uncharacterised protein family KRTCAP2 // 2.4E-76
Os.6073.1.S1_at	9.44344e-05	2.26203	up	LOC_Os03g38590	Os03g0582200	0006810 // transport // inferred from electronic annotation///0015031 // protein transport // inferred from electronic annotation	0005886 // plasma membrane // inferred from electronic annotation///0016020 // membrane // inferred from electronic annotation///0016021 // integral to membrane // inferred from electronic annotation///0030658 // transport vesicle membrane // inferred from electronic annotation///0031410 // cytoplasmic vesicle // inferred from electronic annotation		IPR007273 // SCAMP // 1.2E-86///IPR007273 // SCAMP // 1.4E-99
Os.27808.1.S1_at	8.50126e-05	2.25883	up	LOC_Os03g53200	Os03g0743500	0009414 // response to water deprivation // inferred from electronic annotation///0009651 // response to salt stress // inferred from electronic annotation///0009737 // response to abscisic acid stimulus // inferred from electronic annotation///0019722 // calcium-mediated signaling // inferred from electronic annotation	0005634 // nucleus // inferred from electronic annotation///0005829 // cytosol // inferred from electronic annotation	0005509 // calcium ion binding // inferred from electronic annotation	IPR018248 // EF-hand // 6.4E-7///IPR018248 // EF-hand // 5.2E-8///IPR018248 // EF-hand // 2.3E-8///IPR018248 // EF-hand // 4.8E-9
Os.55368.1.S1_at	0.00708174	2.25698	up	LOC_Os05g05290	Os05g0145100
Os.8637.1.S1_at	0.00112161	2.25368	up	LOC_Os11g09350
Os.24890.1.S2_at	0.000411514	2.25338	up	LOC_Os01g72130	Os01g0949850			0016740 // transferase activity // inferred from electronic annotation	IPR004045 // Glutathione S-transferase, N-terminal // 1.8E-14///IPR004046 // Glutathione S-transferase, C-terminal // 4.0E-4
Os.9659.1.S1_at	0.000929865	2.24877	up	LOC_Os08g17680	Os08g0278900	0042742 // defense response to bacterium // inferred from electronic annotation///0050832 // defense response to fungus // inferred from electronic annotation	0005783 // endoplasmic reticulum // inferred from electronic annotation///0016020 // membrane // inferred from electronic annotation		IPR003608 // MIR // 1.2E-13
Os.43896.1.S1_at	4.57505e-05	2.24697	up	LOC_Os03g08900	Os03g0188000	0006855 // drug transmembrane transport // inferred from electronic annotation///0055085 // transmembrane transport // inferred from electronic annotation	0016020 // membrane // inferred from electronic annotation	0015238 // drug transmembrane transporter activity // inferred from electronic annotation///0015297 // antiporter activity // inferred from electronic annotation	IPR002528 // Multi antimicrobial extrusion protein // 7.7E-34///IPR002528 // Multi antimicrobial extrusion protein // 3.0E-23
Os.24890.1.S1_at	0.00279968	2.24397	up	LOC_Os01g72120	Os01g0949700			0016740 // transferase activity // inferred from electronic annotation	IPR004045 // Glutathione S-transferase, N-terminal // 1.9E-17///IPR004046 // Glutathione S-transferase, C-terminal // 1.3E-4
Os.8868.1.S1_at	0.00310279	2.24383	up	LOC_Os10g38610	Os10g0529700		0005737 // cytoplasm // inferred from reviewed computational analysis	0004364 // glutathione transferase activity // inferred from reviewed computational analysis	IPR004045 // Glutathione S-transferase, N-terminal // 2.8E-19
Os.53105.1.S1_at	0.00091637	2.24327	up	LOC_Os12g33300	Os12g0518200		0016020 // membrane // inferred from reviewed computational analysis///0016020 // membrane // inferred from electronic annotation///0016023 // cytoplasmic membrane-bounded vesicle // inferred from reviewed computational analysis		IPR000620 // Drug/metabolite transporter // 1.2E-10///IPR000620 // Drug/metabolite transporter // 2.4E-7
Os.11959.1.S1_at	0.00465807	2.24243	up	LOC_Os02g36870	Os02g0578800				IPR009305 // Protein of unknown function DUF962 // 3.3E-65
Os.19472.1.S1_at	0.00181236	2.24178	up	LOC_Os01g03330	Os01g0124100	0010466 // negative regulation of peptidase activity // inferred from electronic annotation	0005576 // extracellular region // inferred from electronic annotation///0016023 // cytoplasmic membrane-bounded vesicle // inferred from reviewed computational analysis	0004867 // serine-type endopeptidase inhibitor activity // inferred from electronic annotation///0030414 // peptidase inhibitor activity // inferred from electronic annotation	IPR000877 // Proteinase inhibitor I12, Bowman-Birk // 0.012///IPR000877 // Proteinase inhibitor I12, Bowman-Birk // 0.54///IPR000877 // Proteinase inhibitor I12, Bowman-Birk // 4.5E-5///IPR000877 // Proteinase inhibitor I12, Bowman-Birk // 8.5E-6///IPR000877 // Proteinase inhibitor I12, Bowman-Birk // 6.0E-6
Os.20617.2.S1_x_at	0.000571864	2.24061	up	LOC_Os07g46280	Os07g0656200	0005975 // carbohydrate metabolic process // inferred from electronic annotation///0008152 // metabolic process // inferred from electronic annotation	0005618 // cell wall // inferred from electronic annotation///0009505 // plant-type cell wall // inferred from electronic annotation///0022626 // cytosolic ribosome // inferred from electronic annotation	0003824 // catalytic activity // inferred from electronic annotation///0004338 // glucan exo-1,3-beta-glucosidase activity // inferred from direct assay///0004553 // hydrolase activity, hydrolyzing O-glycosyl compounds // inferred from electronic annotation///0004565 // beta-galactosidase activity // inferred from direct assay///0004567 // beta-mannosidase activity // inferred from direct assay//…	IPR001360 // Glycoside hydrolase, family 1 // 6.6E-205///IPR001360 // Glycoside hydrolase, family 1 // 6.6E-205///IPR001360 // Glycoside hydrolase, family 1 // 7.2E-37
Os.49059.1.A1_at	0.000861517	2.23805	up
Os.25093.1.A1_x_at	0.00042476	2.23579	up		Os12g0611700		0016023 // cytoplasmic membrane-bounded vesicle // inferred from reviewed computational analysis
OsAffx.27612.1.S1_at	0.00342142	2.23459	up	LOC_Os06g13470					IPR005299 // SAM dependent carboxyl methyltransferase // 2.5E-70
Os.5551.1.S1_at	0.00581666	2.23235	up	LOC_Os04g55720	Os04g0650800	0006564 // L-serine biosynthetic process // inferred from electronic annotation///0008152 // metabolic process // inferred from electronic annotation///0009561 // megagametogenesis // inferred from electronic annotation///0055114 // oxidation-reduction process // inferred from electronic annotation	0005739 // mitochondrion // inferred from electronic annotation///0009507 // chloroplast // inferred from electronic annotation///0016020 // membrane // inferred from electronic annotation	0000166 // nucleotide binding // inferred from electronic annotation///0004617 // phosphoglycerate dehydrogenase activity // inferred from electronic annotation///0005524 // ATP binding // inferred from electronic annotation///0016491 // oxidoreductase activity // inferred from electronic annotation///0016597 // amino acid binding // inferred from electronic annotation///0016616 // oxidoreductase…	IPR002912 // ACT domain // 1.2E-6///IPR002912 // ACT domain // 1.2E-6///IPR006139 // D-isomer specific 2-hydroxyacid dehydrogenase, catalytic domain // 1.3E-33///IPR006140 // D-isomer specific 2-hydroxyacid dehydrogenase, NAD-binding // 2.7E-90///IPR006140 // D-isomer specific 2-hydroxyacid dehydrogenase, NAD-binding // 6.1E-78///IPR013116 // Acetohydroxy acid isomeroreductase, catalytic // 0.001…
Os.11782.1.S1_at	0.0021991	2.23007	up	LOC_Os02g34600	Os02g0551100	0006468 // protein phosphorylation // inferred from electronic annotation///0006970 // response to osmotic stress // inferred from electronic annotation///0009651 // response to salt stress // inferred from electronic annotation///0009738 // abscisic acid mediated signaling pathway // inferred from electronic annotation///0016310 // phosphorylation // inferred from electronic annotation	0005634 // nucleus // inferred from electronic annotation	0000166 // nucleotide binding // inferred from electronic annotation///0004672 // protein kinase activity // inferred from electronic annotation///0004674 // protein serine/threonine kinase activity // inferred from electronic annotation///0005524 // ATP binding // inferred from electronic annotation///0016301 // kinase activity // inferred from electronic annotation///0016740 // transferase acti…	IPR001245 // Serine-threonine/tyrosine-protein kinase catalytic domain // 1.2E-11///IPR001245 // Serine-threonine/tyrosine-protein kinase catalytic domain // 3.4E-13
Os.52833.1.S1_at	0.0039549	2.22874	up	LOC_Os08g02110	Os08g0113000	0006979 // response to oxidative stress // inferred from electronic annotation///0055114 // oxidation-reduction process // inferred from electronic annotation		0004601 // peroxidase activity // inferred from electronic annotation///0016491 // oxidoreductase activity // inferred from electronic annotation///0020037 // heme binding // inferred from electronic annotation///0046872 // metal ion binding // inferred from electronic annotation	IPR002016 // Haem peroxidase, plant/fungal/bacterial // 2.3E-123
Os.50464.1.S1_at	0.00175893	2.22757	up	LOC_Os08g20000	Os08g0296700	0006952 // defense response // inferred from electronic annotation		0043531 // ADP binding // inferred from electronic annotation	IPR001611 // Leucine-rich repeat // 1.7///IPR001611 // Leucine-rich repeat // 2.3///IPR002182 // NB-ARC // 5.5E-67
Os.8994.1.S1_at	0.000369193	2.20707	up	LOC_Os05g41030	Os05g0489200	0006869 // lipid transport // inferred from electronic annotation
Os.14965.1.S1_at	0.00694018	2.205	up	LOC_Os04g02754	Os04g0117800	0009684 // indoleacetic acid biosynthetic process // inferred from electronic annotation	0005737 // cytoplasm // inferred from electronic annotation	0016810 // hydrolase activity, acting on carbon-nitrogen (but not peptide) bonds // inferred from electronic annotation///0016884 // carbon-nitrogen ligase activity, with glutamine as amido-N-donor // inferred from electronic annotation///0043864 // indoleacetamide hydrolase activity // inferred from electronic annotation	IPR000120 // Amidase // 5.3E-30
Os.47474.1.S1_at	9.52326e-06	2.2028	up	LOC_Os06g44160	Os06g0650900				IPR001623 // Heat shock protein DnaJ, N-terminal // 6.3E-12
OsAffx.16737.1.S1_at	0.0142181	2.20194	up		Os11g0118400		0009536 // plastid // inferred from reviewed computational analysis
Os.23113.1.S1_at	0.000114104	2.19458	up		Os04g0423600
Os.55531.1.S1_at	0.000772859	2.19417	up	LOC_Os03g32420	Os03g0439000
Os.13624.1.S1_at	0.00489095	2.19276	up		Os01g0565900
Os.5039.1.S1_at	0.00145096	2.18555	up	LOC_Os03g40270	Os03g0599800	0007047 // cellular cell wall organization // inferred from electronic annotation///0030244 // cellulose biosynthetic process // inferred from electronic annotation	0005618 // cell wall // inferred from electronic annotation///0005794 // Golgi apparatus // inferred from electronic annotation///0030054 // cell junction // inferred from electronic annotation	0005515 // protein binding // inferred from physical interaction///0008466 // glycogenin glucosyltransferase activity // inferred from electronic annotation///0016758 // transferase activity, transferring hexosyl groups // inferred from electronic annotation///0016853 // isomerase activity // inferred from electronic annotation///0016866 // intramolecular transferase activity // inferred from dir…	IPR004901 // Reversibly glycosylated polypeptide family // 2.8E-218///IPR004901 // Reversibly glycosylated polypeptide family // 3.4E-292
Os.7539.1.S1_at	0.00214983	2.18307	up	LOC_Os03g03320	Os03g0124500
Os.2356.1.S1_a_at	0.00045472	2.18171	up	LOC_Os02g04230	Os02g0135200	0000165 // MAPK cascade // inferred from electronic annotation///0006468 // protein phosphorylation // inferred from electronic annotation///0009738 // abscisic acid mediated signaling pathway // inferred from electronic annotation///0016310 // phosphorylation // inferred from electronic annotation	0005634 // nucleus // inferred from electronic annotation///0005739 // mitochondrion // inferred from electronic annotation///0005829 // cytosol // inferred from electronic annotation///0005886 // plasma membrane // inferred from electronic annotation	0000166 // nucleotide binding // inferred from electronic annotation///0004672 // protein kinase activity // inferred from electronic annotation///0004674 // protein serine/threonine kinase activity // inferred from electronic annotation///0004707 // MAP kinase activity // inferred from electronic annotation///0005524 // ATP binding // inferred from electronic annotation///0016301 // kinase activ…	IPR001245 // Serine-threonine/tyrosine-protein kinase catalytic domain // 7.6E-15
Os.37371.1.S1_at	0.0011748	2.17867	up		Os03g0568500		0005634 // nucleus // inferred from electronic annotation///0005737 // cytoplasm // inferred from electronic annotation///0016020 // membrane // inferred from reviewed computational analysis///0016020 // membrane // inferred from electronic annotation
Os.47946.1.S1_at	0.000896496	2.17671	up	LOC_Os07g33910	Os07g0523600		0016020 // membrane // inferred from reviewed computational analysis///0016020 // membrane // inferred from electronic annotation
Os.5615.1.S1_at	0.00346605	2.17315	up	LOC_Os03g18870	Os03g0300600	0006457 // protein folding // inferred from electronic annotation		0031072 // heat shock protein binding // inferred from electronic annotation///0051082 // unfolded protein binding // inferred from electronic annotation	IPR001623 // Heat shock protein DnaJ, N-terminal // 2.9E-31
Os.1981.1.S1_at	0.000145122	2.17081	up	LOC_Os01g02880	Os01g0118000	0006096 // glycolysis // inferred from electronic annotation///0006979 // response to oxidative stress // inferred from electronic annotation///0046686 // response to cadmium ion // inferred from electronic annotation	0005739 // mitochondrion // inferred from electronic annotation///0010287 // plastoglobule // inferred from electronic annotation	0003824 // catalytic activity // inferred from electronic annotation///0004332 // fructose-bisphosphate aldolase activity // inferred from electronic annotation///0016829 // lyase activity // inferred from electronic annotation	IPR000741 // Fructose-bisphosphate aldolase, class-I // 3.0E-256
Os.10116.1.S1_at	0.000325893	2.17047	up		Os02g0178400	0006605 // protein targeting // inferred from electronic annotation///0006810 // transport // inferred from electronic annotation///0006886 // intracellular protein transport // inferred from electronic annotation///0015031 // protein transport // inferred from electronic annotation	0005622 // intracellular // inferred from electronic annotation///0005783 // endoplasmic reticulum // inferred from electronic annotation///0005789 // endoplasmic reticulum membrane // inferred from electronic annotation///0005886 // plasma membrane // inferred from electronic annotation///0016020 // membrane // inferred from electronic annotation///0016021 // integral to membrane // inferred fro…	0015450 // P-P-bond-hydrolysis-driven protein transmembrane transporter activity // inferred from electronic annotation
OsAffx.4399.1.S1_x_at	0.00636027	2.16854	up	LOC_Os05g22940	Os05g0295300	0006633 // fatty acid biosynthetic process // inferred from electronic annotation///0008152 // metabolic process // inferred from electronic annotation///0008610 // lipid biosynthetic process // inferred from electronic annotation///2001295 // malonyl-CoA biosynthetic process // inferred from electronic annotation	0005737 // cytoplasm // inferred from electronic annotation///0005829 // cytosol // inferred from electronic annotation	0000166 // nucleotide binding // inferred from electronic annotation///0003824 // catalytic activity // inferred from electronic annotation///0003989 // acetyl-CoA carboxylase activity // inferred from electronic annotation///0004075 // biotin carboxylase activity // inferred from electronic annotation///0005524 // ATP binding // inferred from electronic annotation///0016874 // ligase activity //…	IPR000022 // Carboxyl transferase // 8.6E-276///IPR000022 // Carboxyl transferase // 8.6E-276///IPR000089 // Biotin/lipoyl attachment // 2.1E-9///IPR000089 // Biotin/lipoyl attachment // 2.1E-9///IPR005479 // Carbamoyl-phosphate synthetase large subunit-like, ATP-binding domain // 2.0E-42///IPR005479 // Carbamoyl-phosphate synthetase large subunit-like, ATP-binding domain // 2.0E-42///IPR005481 /…
Os.17130.1.S1_at	0.00169994	2.16625	up	LOC_Os04g57540	Os04g0671100				IPR000850 // Adenylate kinase // 2.4E-14///IPR000850 // Adenylate kinase // 5.5E-46
Os.11907.1.S1_at	0.00347812	2.16484	up	LOC_Os11g41600	Os11g0634200		0005739 // mitochondrion // inferred from reviewed computational analysis
Os.5830.1.S1_at	0.000854724	2.16291	up	LOC_Os03g21000	Os03g0326500	0006662 // glycerol ether metabolic process // inferred from electronic annotation///0022900 // electron transport chain // inferred from electronic annotation///0045454 // cell redox homeostasis // inferred from electronic annotation	0005739 // mitochondrion // inferred from reviewed computational analysis///0009507 // chloroplast // inferred from electronic annotation///0009536 // plastid // inferred from electronic annotation///0009570 // chloroplast stroma // inferred from electronic annotation///0031969 // chloroplast membrane // inferred from electronic annotation	0009055 // electron carrier activity // inferred from electronic annotation///0015035 // protein disulfide oxidoreductase activity // inferred from electronic annotation///0016671 // oxidoreductase activity, acting on a sulfur group of donors, disulfide as acceptor // inferred from electronic annotation	IPR013766 // Thioredoxin domain // 8.2E-5
Os.23397.1.S1_at	0.0181038	2.16231	up	LOC_Os08g37874	Os08g0485400	0009610 // response to symbiotic fungus // inferred from electronic annotation///0046686 // response to cadmium ion // inferred from electronic annotation///0055114 // oxidation-reduction process // inferred from electronic annotation		0003824 // catalytic activity // inferred from electronic annotation///0016702 // oxidoreductase activity, acting on single donors with incorporation of molecular oxygen, incorporation of two atoms of oxygen // inferred from electronic annotation///0018580 // nitronate monooxygenase activity // inferred from electronic annotation	IPR004136 // 2-nitropropane dioxygenase, NPD // 9.5E-10///IPR004136 // 2-nitropropane dioxygenase, NPD // 7.6E-57///IPR004136 // 2-nitropropane dioxygenase, NPD // 2.7E-36
Os.12381.1.S1_s_at	0.00154117	2.16156	up	LOC_Os07g44250	Os07g0636600				IPR004265 // Plant disease resistance response protein // 1.8E-53
Os.17259.1.S1_at	0.036874	2.15969	up	LOC_Os01g65660	Os01g0878400		0016020 // membrane // inferred from electronic annotation///0016021 // integral to membrane // inferred from electronic annotation		IPR013057 // Amino acid transporter, transmembrane // 5.6E-115///IPR013057 // Amino acid transporter, transmembrane // 1.6E-48
Os.28435.1.S1_a_at	0.00470164	2.1592	up	LOC_Os10g40934	Os10g0558700	0055114 // oxidation-reduction process // inferred from electronic annotation		0016491 // oxidoreductase activity // inferred from electronic annotation///0016702 // oxidoreductase activity, acting on single donors with incorporation of molecular oxygen, incorporation of two atoms of oxygen // inferred from electronic annotation///0016706 // oxidoreductase activity, acting on paired donors, with incorporation or reduction of molecular oxygen, 2-oxoglutarate as one donor, an…	IPR005123 // Oxoglutarate/iron-dependent dioxygenase // 1.1E-35///IPR005123 // Oxoglutarate/iron-dependent dioxygenase // 4.1E-37///IPR005123 // Oxoglutarate/iron-dependent dioxygenase // 1.5E-33///IPR005123 // Oxoglutarate/iron-dependent dioxygenase // 1.1E-35
Os.12302.1.S1_at	0.00146069	2.15415	up	LOC_Os07g41790	Os07g0608700		0005730 // nucleolus // inferred from electronic annotation///0030529 // ribonucleoprotein complex // inferred from electronic annotation	0003676 // nucleic acid binding // inferred from electronic annotation	IPR001163 // Ribonucleoprotein LSM domain // 1.2E-16
OsAffx.32308.1.S1_at	0.0276493	2.15366	up
Os.6789.1.S1_at	0.00335284	2.15106	up	LOC_Os09g34960	Os09g0521400	0008152 // metabolic process // inferred from electronic annotation///0008299 // isoprenoid biosynthetic process // inferred from electronic annotation		0003824 // catalytic activity // inferred from electronic annotation///0004421 // hydroxymethylglutaryl-CoA synthase activity // inferred from electronic annotation	IPR013528 // Hydroxymethylglutaryl-coenzyme A synthase, N-terminal // 2.6E-95///IPR013746 // Hydroxymethylglutaryl-coenzyme A synthase C-terminal // 7.0E-167
Os.14447.1.S1_at	0.000346091	2.15053	up	LOC_Os05g22940	Os05g0295300	0006633 // fatty acid biosynthetic process // inferred from electronic annotation///0008152 // metabolic process // inferred from electronic annotation///0008610 // lipid biosynthetic process // inferred from electronic annotation///2001295 // malonyl-CoA biosynthetic process // inferred from electronic annotation	0005737 // cytoplasm // inferred from electronic annotation///0005829 // cytosol // inferred from electronic annotation	0000166 // nucleotide binding // inferred from electronic annotation///0003824 // catalytic activity // inferred from electronic annotation///0003989 // acetyl-CoA carboxylase activity // inferred from electronic annotation///0004075 // biotin carboxylase activity // inferred from electronic annotation///0005524 // ATP binding // inferred from electronic annotation///0016874 // ligase activity //…	IPR000022 // Carboxyl transferase // 8.6E-276///IPR000089 // Biotin/lipoyl attachment // 2.1E-9///IPR005479 // Carbamoyl-phosphate synthetase large subunit-like, ATP-binding domain // 2.0E-42///IPR005481 // Carbamoyl-phosphate synthase, large subunit, N-terminal // 5.0E-47///IPR005482 // Biotin carboxylase, C-terminal // 1.2E-43///IPR013537 // Acetyl-CoA carboxylase, central domain // 0.0
Os.8204.1.S1_at	0.00100205	2.14553	up	LOC_Os07g19030	Os07g0290800				IPR007378 // Tic22-like // 3.6E-69
Os.32021.1.S1_at	0.00476698	2.14375	up	LOC_Os05g13620	Os05g0223200			0000166 // nucleotide binding // inferred from electronic annotation///0003676 // nucleic acid binding // inferred from electronic annotation	IPR000504 // RNA recognition motif domain // 3.5E-26
Os.5201.2.S1_x_at	0.00316759	2.14294	up	LOC_Os09g28570	Os09g0459800	0006979 // response to oxidative stress // inferred from electronic annotation///0008152 // metabolic process // inferred from electronic annotation///0055114 // oxidation-reduction process // inferred from electronic annotation	0005739 // mitochondrion // inferred from electronic annotation///0005777 // peroxisome // inferred from electronic annotation	0000166 // nucleotide binding // inferred from electronic annotation///0008270 // zinc ion binding // inferred from electronic annotation///0016491 // oxidoreductase activity // inferred from electronic annotation	IPR002198 // Short-chain dehydrogenase/reductase SDR // 4.7E-8///IPR013149 // Alcohol dehydrogenase, C-terminal // 1.9E-35///IPR013154 // Alcohol dehydrogenase GroES-like // 3.3E-19
Os.456.1.S1_a_at	0.0186482	2.14087	up	LOC_Os05g18604	Os05g0268500	0006508 // proteolysis // inferred from electronic annotation	0005773 // vacuole // inferred from electronic annotation	0004180 // carboxypeptidase activity // inferred from electronic annotation///0004185 // serine-type carboxypeptidase activity // inferred from electronic annotation	IPR001563 // Peptidase S10, serine carboxypeptidase // 2.5E-140///IPR001563 // Peptidase S10, serine carboxypeptidase // 1.0E-217///IPR001563 // Peptidase S10, serine carboxypeptidase // 6.6E-177///IPR001563 // Peptidase S10, serine carboxypeptidase // 2.8E-152///IPR001563 // Peptidase S10, serine carboxypeptidase // 6.8E-181
Os.52791.1.S1_at	0.00362501	2.14077	up	LOC_Os09g39960	Os09g0572900	0006184 // GTP catabolic process // inferred from electronic annotation///0046686 // response to cadmium ion // inferred from electronic annotation///0050832 // defense response to fungus // inferred from electronic annotation	0005739 // mitochondrion // inferred from electronic annotation///0005773 // vacuole // inferred from electronic annotation///0005886 // plasma membrane // inferred from electronic annotation	0000166 // nucleotide binding // inferred from electronic annotation///0003924 // GTPase activity // inferred from electronic annotation///0005525 // GTP binding // inferred from electronic annotation	IPR000375 // Dynamin central domain // 5.0E-65///IPR001401 // Dynamin, GTPase domain // 7.0E-87///IPR003130 // Dynamin GTPase effector // 4.9E-23
Os.11914.1.S1_at	0.0272562	2.1404	up	LOC_Os06g11240	Os06g0215900	0006633 // fatty acid biosynthetic process // inferred from electronic annotation///0008610 // lipid biosynthetic process // inferred from electronic annotation///0031408 // oxylipin biosynthetic process // inferred from electronic annotation///0055114 // oxidation-reduction process // inferred from electronic annotation		0003824 // catalytic activity // inferred from electronic annotation///0010181 // FMN binding // inferred from electronic annotation///0016491 // oxidoreductase activity // inferred from electronic annotation	IPR001155 // NADH:flavin oxidoreductase/NADH oxidase, N-terminal // 1.5E-59///IPR001155 // NADH:flavin oxidoreductase/NADH oxidase, N-terminal // 1.0E-100///IPR001155 // NADH:flavin oxidoreductase/NADH oxidase, N-terminal // 1.0E-99
Os.9456.1.S1_at	0.000809422	2.13889	up	LOC_Os02g28170	Os02g0483500			0016740 // transferase activity // inferred from electronic annotation///0016747 // transferase activity, transferring acyl groups other than amino-acyl groups // inferred from electronic annotation	IPR003480 // Transferase // 2.1E-12
Os.5618.1.S1_at	0.00460104	2.13616	up	LOC_Os05g06430	Os05g0156300	0006662 // glycerol ether metabolic process // inferred from electronic annotation///0045454 // cell redox homeostasis // inferred from electronic annotation	0005576 // extracellular region // inferred from electronic annotation///0005783 // endoplasmic reticulum // inferred from electronic annotation	0003756 // protein disulfide isomerase activity // inferred from electronic annotation///0009055 // electron carrier activity // inferred from electronic annotation///0015035 // protein disulfide oxidoreductase activity // inferred from electronic annotation///0016853 // isomerase activity // inferred from electronic annotation	IPR011679 // Endoplasmic reticulum, protein ERp29, C-terminal // 1.9E-45///IPR011679 // Endoplasmic reticulum, protein ERp29, C-terminal // 1.8E-45///IPR013766 // Thioredoxin domain // 1.9E-51///IPR013766 // Thioredoxin domain // 2.9E-57
Os.8576.1.S1_at	0.00124481	2.13578	up	LOC_Os12g42860	Os12g0623600	0055114 // oxidation-reduction process // inferred from electronic annotation		0047800 // cysteamine dioxygenase activity // inferred from electronic annotation	IPR012864 // Cysteamine dioxygenase // 1.2E-117///IPR012864 // Cysteamine dioxygenase // 1.1E-25
Os.34273.1.S1_at	0.000129907	2.13456	up	LOC_Os01g71720	Os01g0945300	0003333 // amino acid transmembrane transport // inferred from electronic annotation	0016020 // membrane // inferred from reviewed computational analysis///0016020 // membrane // inferred from electronic annotation///0016021 // integral to membrane // inferred from electronic annotation	0015171 // amino acid transmembrane transporter activity // inferred from electronic annotation	IPR004841 // Amino acid permease domain // 1.0E-4
Os.46241.1.S1_s_at	0.000455745	2.1334	up	LOC_Os03g44620	Os03g0648400	0006457 // protein folding // inferred from electronic annotation///0006950 // response to stress // inferred from electronic annotation///0009408 // response to heat // inferred from electronic annotation		0005524 // ATP binding // inferred from electronic annotation///0031072 // heat shock protein binding // inferred from electronic annotation///0046872 // metal ion binding // inferred from electronic annotation///0051082 // unfolded protein binding // inferred from electronic annotation	IPR001305 // Heat shock protein DnaJ, cysteine-rich domain // 4.9E-39///IPR001623 // Heat shock protein DnaJ, N-terminal // 7.1E-35///IPR002939 // Chaperone DnaJ, C-terminal // 9.3E-9
OsAffx.23902.2.S1_at	0.000101594	2.13325	up	LOC_Os01g64949	Os01g0852800
Os.26472.1.S1_at	0.000784872	2.13153	up	LOC_Os04g40630	Os04g0482300	0006355 // regulation of transcription, DNA-dependent // inferred from electronic annotation///0016573 // histone acetylation // inferred from electronic annotation	0005634 // nucleus // inferred from electronic annotation	0003712 // transcription cofactor activity // inferred from electronic annotation///0004402 // histone acetyltransferase activity // inferred from electronic annotation///0008270 // zinc ion binding // inferred from electronic annotation	IPR013069 // BTB/POZ // 0.0014
Os.7278.1.S1_at	0.0066785	2.13037	up	LOC_Os04g03796	Os04g0127200	0006508 // proteolysis // inferred from electronic annotation///0043086 // negative regulation of catalytic activity // inferred from electronic annotation	0005618 // cell wall // inferred from sequence or structural similarity	0004252 // serine-type endopeptidase activity // inferred from electronic annotation///0004252 // serine-type endopeptidase activity // inferred from sequence or structural similarity///0042802 // identical protein binding // inferred from electronic annotation	IPR000209 // Peptidase S8/S53, subtilisin/kexin/sedolisin // 1.7E-18///IPR003137 // Protease-associated domain, PA // 4.1E-8///IPR003137 // Protease-associated domain, PA // 7.1E-8///IPR010259 // Proteinase inhibitor I9 // 3.9E-17
Os.54006.1.S1_at	0.00163372	2.12801	up	LOC_Os04g27950	Os04g0346800
Os.41467.1.S1_at	0.00872038	2.12648	up	LOC_Os01g47080					IPR015793 // Pyruvate kinase, barrel // 3.0E-122///IPR015793 // Pyruvate kinase, barrel // 1.5E-132///IPR015794 // Pyruvate kinase, alpha/beta // 1.3E-5///IPR015795 // Pyruvate kinase, C-terminal // 1.3E-5
Os.13995.1.S1_at	0.000211295	2.12461	up	LOC_Os05g34470	Os05g0417200		0009536 // plastid // inferred from reviewed computational analysis
Os.2674.1.S1_at	0.000377356	2.12369	up	LOC_Os04g31070	Os04g0379900	0006631 // fatty acid metabolic process // inferred from electronic annotation///0006633 // fatty acid biosynthetic process // inferred from electronic annotation///0008610 // lipid biosynthetic process // inferred from electronic annotation///0055114 // oxidation-reduction process // inferred from electronic annotation	0009507 // chloroplast // inferred from electronic annotation///0009536 // plastid // inferred from reviewed computational analysis///0009536 // plastid // inferred from electronic annotation	0016491 // oxidoreductase activity // inferred from electronic annotation///0045300 // acyl-[acyl-carrier-protein] desaturase activity // inferred from electronic annotation///0046872 // metal ion binding // inferred from electronic annotation///0046914 // transition metal ion binding // inferred from electronic annotation	IPR005067 // Fatty acid desaturase, type 2 // 1.6E-250
Os.338.4.S1_s_at	0.00630301	2.12068	up	LOC_Os08g37800	Os08g0484600	0006468 // protein phosphorylation // inferred from electronic annotation///0016310 // phosphorylation // inferred from electronic annotation		0000166 // nucleotide binding // inferred from electronic annotation///0004672 // protein kinase activity // inferred from electronic annotation///0004674 // protein serine/threonine kinase activity // inferred from electronic annotation///0005524 // ATP binding // inferred from electronic annotation///0016301 // kinase activity // inferred from electronic annotation///0016772 // transferase acti…	IPR000449 // Ubiquitin-associated/translation elongation factor EF1B, N-terminal // 2.7E-4///IPR001245 // Serine-threonine/tyrosine-protein kinase catalytic domain // 2.5E-16///IPR001772 // Kinase-associated KA1 // 1.9E-19
Os.4698.1.S1_at	0.000391738	2.11996	up	LOC_Os01g70770	Os01g0933900			0016740 // transferase activity // inferred from electronic annotation	IPR004045 // Glutathione S-transferase, N-terminal // 2.2E-22///IPR004046 // Glutathione S-transferase, C-terminal // 2.6E-19
Os.14938.1.S1_at	0.000537398	2.11567	up	LOC_Os05g01140	Os05g0102000	0032259 // methylation // inferred from electronic annotation		0008168 // methyltransferase activity // inferred from electronic annotation	IPR005299 // SAM dependent carboxyl methyltransferase // 3.3E-157
Os.18412.2.S1_x_at	0.00220328	2.1113	up	LOC_Os10g27340	Os10g0415128	0055114 // oxidation-reduction process // inferred from electronic annotation	0005794 // Golgi apparatus // inferred from electronic annotation///0005886 // plasma membrane // inferred from electronic annotation	0005506 // iron ion binding // inferred from electronic annotation///0016491 // oxidoreductase activity // inferred from electronic annotation///0016705 // oxidoreductase activity, acting on paired donors, with incorporation or reduction of molecular oxygen // inferred from electronic annotation///0016706 // oxidoreductase activity, acting on paired donors, with incorporation or reduction of mole…	IPR003582 // Metridin-like ShK toxin // 2.7E-5///IPR005123 // Oxoglutarate/iron-dependent dioxygenase // 2.8E-12
OsAffx.16857.1.S1_s_at	0.00177323	2.10661	up	LOC_Os08g06620	Os08g0163300				IPR007218 // DNA polymerase delta, subunit 4 // 1.3E-7
Os.27808.1.S1_s_at	0.00143853	2.10539	up	LOC_Os03g53200	Os03g0743500	0009414 // response to water deprivation // inferred from electronic annotation///0009651 // response to salt stress // inferred from electronic annotation///0009737 // response to abscisic acid stimulus // inferred from electronic annotation///0019722 // calcium-mediated signaling // inferred from electronic annotation	0005634 // nucleus // inferred from electronic annotation///0005829 // cytosol // inferred from electronic annotation	0005509 // calcium ion binding // inferred from electronic annotation	IPR018248 // EF-hand // 6.4E-7///IPR018248 // EF-hand // 5.2E-8///IPR018248 // EF-hand // 2.3E-8///IPR018248 // EF-hand // 4.8E-9
Os.11724.2.S2_s_at	0.000954219	2.10376	up	LOC_Os06g24730	Os06g0354700	0015996 // chlorophyll catabolic process // inferred from electronic annotation		0016787 // hydrolase activity // inferred from electronic annotation///0080124 // pheophytinase activity // inferred from electronic annotation	IPR000073 // Alpha/beta hydrolase fold-1 // 3.7E-5///IPR000073 // Alpha/beta hydrolase fold-1 // 6.7E-5///IPR000073 // Alpha/beta hydrolase fold-1 // 6.7E-6
Os.16884.1.S1_at	0.000138832	2.10337	up	LOC_Os03g50870	Os03g0717900	0010224 // response to UV-B // inferred from electronic annotation			IPR008479 // Protein of unknown function DUF760 // 4.0E-183
Os.7028.1.S1_at	0.00139481	2.09525	up	LOC_Os02g45710	Os02g0681200			0008270 // zinc ion binding // inferred from electronic annotation///0046872 // metal ion binding // inferred from electronic annotation	IPR018957 // Zinc finger, C3HC4 RING-type // 7.5E-7
Os.9355.1.S1_at	0.0036872	2.09376	up	LOC_Os01g72490	Os01g0954500				IPR007818 // Protein of unknown function DUF702 // 1.4E-112
Os.2232.1.S1_a_at	0.00139458	2.09019	up	LOC_Os10g08550	Os10g0167300	0006096 // glycolysis // inferred from electronic annotation	0000015 // phosphopyruvate hydratase complex // inferred from electronic annotation///0005737 // cytoplasm // inferred from electronic annotation	0000287 // magnesium ion binding // inferred from electronic annotation///0004634 // phosphopyruvate hydratase activity // inferred from electronic annotation///0016829 // lyase activity // inferred from electronic annotation///0046872 // metal ion binding // inferred from electronic annotation	IPR000941 // Enolase // 4.4E-68///IPR000941 // Enolase // 2.9E-210///IPR000941 // Enolase // 1.8E-215///IPR000941 // Enolase // 7.5E-32///IPR000941 // Enolase // 1.8E-215
Os.52057.1.S1_at	0.0070855	2.08738	up	LOC_Os03g36630	Os03g0564200				IPR009297 // Protein of unknown function DUF952 // 9.3E-37
Os.8442.1.S1_at	0.0128512	2.08631	up	LOC_Os04g39900	Os04g0474900	0005975 // carbohydrate metabolic process // inferred from electronic annotation///0008152 // metabolic process // inferred from electronic annotation///0009860 // pollen tube growth // inferred from electronic annotation	0005618 // cell wall // inferred from electronic annotation///0009505 // plant-type cell wall // inferred from electronic annotation	0003824 // catalytic activity // inferred from electronic annotation///0004553 // hydrolase activity, hydrolyzing O-glycosyl compounds // inferred from electronic annotation///0008422 // beta-glucosidase activity // inferred from electronic annotation///0016787 // hydrolase activity // inferred from electronic annotation///0016798 // hydrolase activity, acting on glycosyl bonds // inferred from e…	IPR001360 // Glycoside hydrolase, family 1 // 2.0E-230
Os.40045.1.S1_at	0.0012635	2.08266	up	LOC_Os12g43640	Os12g0632800	0006468 // protein phosphorylation // inferred from electronic annotation///0006979 // response to oxidative stress // inferred from electronic annotation///0009845 // seed germination // inferred from electronic annotation///0046777 // protein autophosphorylation // inferred from electronic annotation	0005886 // plasma membrane // inferred from electronic annotation///0070825 // micropyle // inferred from electronic annotation	0004672 // protein kinase activity // inferred from electronic annotation///0004674 // protein serine/threonine kinase activity // inferred from electronic annotation///0005524 // ATP binding // inferred from electronic annotation///0016772 // transferase activity, transferring phosphorus-containing groups // inferred from electronic annotation	IPR001245 // Serine-threonine/tyrosine-protein kinase catalytic domain // 1.3E-15///IPR001245 // Serine-threonine/tyrosine-protein kinase catalytic domain // 1.3E-15///IPR001611 // Leucine-rich repeat // 1.7///IPR001611 // Leucine-rich repeat // 2.2///IPR001611 // Leucine-rich repeat // 0.36///IPR001611 // Leucine-rich repeat // 0.57///IPR001611 // Leucine-rich repeat // 1.7///IPR001611 // Leucin…
Os.16119.1.S1_at	0.00696232	2.08063	up	LOC_Os03g05310	Os03g0146400	0008219 // cell death // inferred from electronic annotation///0009816 // defense response to bacterium, incompatible interaction // inferred from electronic annotation///0009908 // flower development // inferred from electronic annotation///0010154 // fruit development // inferred from electronic annotation///0015996 // chlorophyll catabolic process // inferred from electronic annotation///00551…	0009507 // chloroplast // inferred from electronic annotation	0010277 // chlorophyllide a oxygenase [overall] activity // inferred from electronic annotation///0016491 // oxidoreductase activity // inferred from electronic annotation///0032441 // pheophorbide a oxygenase activity // inferred from electronic annotation///0046872 // metal ion binding // inferred from electronic annotation///0051536 // iron-sulfur cluster binding // inferred from electronic an…	IPR013626 // Pheophorbide a oxygenase // 2.6E-50///IPR017941 // Rieske [2Fe-2S] iron-sulphur domain // 4.2E-26
Os.20118.1.A1_s_at	0.0244349	2.07867	up	LOC_Os12g07150	Os12g0169000			0016884 // carbon-nitrogen ligase activity, with glutamine as amido-N-donor // inferred from electronic annotation	IPR000120 // Amidase // 2.6E-53///IPR000120 // Amidase // 4.9E-79
Os.46115.1.S1_at	0.000615849	2.07845	up	LOC_Os05g29990	Os05g0363200	0042732 // D-xylose metabolic process // inferred from electronic annotation///0044237 // cellular metabolic process // inferred from electronic annotation	0000139 // Golgi membrane // inferred from electronic annotation///0005773 // vacuole // inferred from electronic annotation///0005794 // Golgi apparatus // inferred from electronic annotation///0005886 // plasma membrane // inferred from electronic annotation	0000166 // nucleotide binding // inferred from electronic annotation///0003824 // catalytic activity // inferred from electronic annotation///0048040 // UDP-glucuronate decarboxylase activity // inferred from electronic annotation///0050662 // coenzyme binding // inferred from electronic annotation	IPR001509 // NAD-dependent epimerase/dehydratase // 1.2E-53///IPR002225 // 3-beta hydroxysteroid dehydrogenase/isomerase // 4.0E-5///IPR003869 // Polysaccharide biosynthesis protein CapD-like // 3.5E-4///IPR005913 // dTDP-4-dehydrorhamnose reductase // 6.0E-5///IPR013120 // Male sterility, NAD-binding // 6.7E-7
Os.338.2.S1_x_at	0.00106216	2.07529	up	LOC_Os08g37800	Os08g0484600	0006468 // protein phosphorylation // inferred from electronic annotation///0016310 // phosphorylation // inferred from electronic annotation		0000166 // nucleotide binding // inferred from electronic annotation///0004672 // protein kinase activity // inferred from electronic annotation///0004674 // protein serine/threonine kinase activity // inferred from electronic annotation///0005524 // ATP binding // inferred from electronic annotation///0016301 // kinase activity // inferred from electronic annotation///0016772 // transferase acti…	IPR000449 // Ubiquitin-associated/translation elongation factor EF1B, N-terminal // 2.7E-4///IPR001245 // Serine-threonine/tyrosine-protein kinase catalytic domain // 2.5E-16///IPR001772 // Kinase-associated KA1 // 1.9E-19
Os.34466.1.S1_s_at	0.00024654	2.07264	up	LOC_Os01g07970	Os01g0175100
Os.11962.1.S1_at	0.000110693	2.07086	up	LOC_Os09g29200	Os09g0467200			0016740 // transferase activity // inferred from electronic annotation	IPR004045 // Glutathione S-transferase, N-terminal // 3.4E-21///IPR004046 // Glutathione S-transferase, C-terminal // 5.7E-5
Os.9558.1.S1_s_at	0.0210533	2.07065	up	LOC_Os02g45780	Os02g0682300			0008270 // zinc ion binding // inferred from electronic annotation///0046872 // metal ion binding // inferred from electronic annotation	IPR018957 // Zinc finger, C3HC4 RING-type // 4.9E-7
Os.11719.1.S1_at	0.000218822	2.06954	up	LOC_Os07g46670	Os07g0661400
Os.18830.1.S2_at	0.00135278	2.06954	up	LOC_Os03g44150	Os03g0643300	0006561 // proline biosynthetic process // inferred from electronic annotation///0006593 // ornithine catabolic process // inferred from electronic annotation///0019544 // arginine catabolic process to glutamate // inferred from electronic annotation///0042538 // hyperosmotic salinity response // inferred from electronic annotation	0005739 // mitochondrion // inferred from reviewed computational analysis///0005739 // mitochondrion // inferred from electronic annotation	0003824 // catalytic activity // inferred from electronic annotation///0008270 // zinc ion binding // inferred from electronic annotation///0008483 // transaminase activity // inferred from electronic annotation///0016740 // transferase activity // inferred from electronic annotation///0030170 // pyridoxal phosphate binding // inferred from electronic annotation	IPR005814 // Aminotransferase class-III // 3.8E-147
Os.53936.1.S1_at	8.04131e-05	2.06953	up	LOC_Os03g15270	Os03g0258200	0008152 // metabolic process // inferred from electronic annotation	0005739 // mitochondrion // inferred from reviewed computational analysis	0016787 // hydrolase activity // inferred from electronic annotation	IPR013094 // Alpha/beta hydrolase fold-3 // 6.6E-78
Os.8049.1.S1_a_at	0.000688311	2.06655	up	LOC_Os01g70170	Os01g0926300	0005975 // carbohydrate metabolic process // inferred from electronic annotation///0006098 // pentose-phosphate shunt // inferred from electronic annotation///0046686 // response to cadmium ion // inferred from electronic annotation	0005737 // cytoplasm // inferred from electronic annotation///0005739 // mitochondrion // inferred from electronic annotation///0009507 // chloroplast // inferred from electronic annotation///0009570 // chloroplast stroma // inferred from electronic annotation	0003824 // catalytic activity // inferred from electronic annotation///0004801 // sedoheptulose-7-phosphate:D-glyceraldehyde-3-phosphate glyceronetransferase activity // inferred from electronic annotation	IPR001585 // Transaldolase // 1.1E-52
Os.8476.1.S1_at	0.011672	2.06416	up	LOC_Os03g19510	Os03g0308100	0006508 // proteolysis // inferred from electronic annotation	0009507 // chloroplast // inferred from electronic annotation///0009532 // plastid stroma // inferred from electronic annotation///0009534 // chloroplast thylakoid // inferred from electronic annotation///0009536 // plastid // inferred from reviewed computational analysis///0009570 // chloroplast stroma // inferred from electronic annotation///0009579 // thylakoid // inferred from electronic anno…	0004252 // serine-type endopeptidase activity // inferred from electronic annotation///0008233 // peptidase activity // inferred from electronic annotation///0008236 // serine-type peptidase activity // inferred from electronic annotation///0016787 // hydrolase activity // inferred from electronic annotation	IPR001907 // ClpP // 8.0E-119
Os.54054.1.S1_x_at	0.000774387	2.06398	up	LOC_Os08g03520	Os08g0129200	0006355 // regulation of transcription, DNA-dependent // inferred from electronic annotation///0009409 // response to cold // inferred from electronic annotation///0010228 // vegetative to reproductive phase transition of meristem // inferred from electronic annotation///0032508 // DNA duplex unwinding // inferred from electronic annotation///0048316 // seed development // inferred from electroni…	0005634 // nucleus // inferred from electronic annotation///0005730 // nucleolus // inferred from electronic annotation///0005737 // cytoplasm // inferred from electronic annotation///0005886 // plasma membrane // inferred from electronic annotation	0003676 // nucleic acid binding // inferred from electronic annotation///0003677 // DNA binding // inferred from electronic annotation///0003690 // double-stranded DNA binding // inferred from electronic annotation///0003697 // single-stranded DNA binding // inferred from electronic annotation///0003729 // mRNA binding // inferred from electronic annotation///0008270 // zinc ion binding // inferr…	IPR001878 // Zinc finger, CCHC-type // 2.9E-8///IPR001878 // Zinc finger, CCHC-type // 8.0E-9///IPR002059 // Cold-shock protein, DNA-binding // 1.3E-35
Os.26133.1.S1_at	0.000484999	2.06158	up		Os02g0705400	0006950 // response to stress // inferred from electronic annotation///0009269 // response to desiccation // inferred from electronic annotation
Os.6581.1.S1_at	0.00309378	2.06151	up	LOC_Os10g43060	Os10g0580900
Os.10561.1.S1_at	0.00745452	2.05965	up	LOC_Os07g10830	Os07g0209000	0009664 // plant-type cell wall organization // inferred from electronic annotation///0009826 // unidimensional cell growth // inferred from electronic annotation///0018279 // protein N-linked glycosylation via asparagine // inferred from electronic annotation	0005730 // nucleolus // inferred from electronic annotation///0005773 // vacuole // inferred from electronic annotation///0005783 // endoplasmic reticulum // inferred from electronic annotation///0005789 // endoplasmic reticulum membrane // inferred from electronic annotation///0005886 // plasma membrane // inferred from electronic annotation///0009505 // plant-type cell wall // inferred from ele…	0004579 // dolichyl-diphosphooligosaccharide-protein glycotransferase activity // inferred from electronic annotation///0016740 // transferase activity // inferred from electronic annotation	IPR005013 // Oligosaccharyl transferase complex, subunit Wbp1 // 7.0E-146
Os.33990.1.S1_at	0.00177034	2.05673	up	LOC_Os11g02480///LOC_Os12g02420	Os11g0116900	0006355 // regulation of transcription, DNA-dependent // inferred from electronic annotation	0009536 // plastid // inferred from reviewed computational analysis	0003700 // sequence-specific DNA binding transcription factor activity // inferred from electronic annotation///0043565 // sequence-specific DNA binding // inferred from electronic annotation	IPR003657 // DNA-binding WRKY // 2.3E-22///IPR003657 // DNA-binding WRKY // 2.3E-22
Os.52648.1.S1_at	0.00364573	2.05361	up	LOC_Os04g35540	Os04g0435100	0003333 // amino acid transmembrane transport // inferred from electronic annotation///0006865 // amino acid transport // inferred from electronic annotation///0055085 // transmembrane transport // inferred from electronic annotation	0016020 // membrane // inferred from electronic annotation///0016021 // integral to membrane // inferred from electronic annotation	0015171 // amino acid transmembrane transporter activity // inferred from electronic annotation	IPR004841 // Amino acid permease domain // 9.0E-5
Os.26787.3.S1_at	0.00398924	2.05342	up	LOC_Os06g36270	Os06g0557100				IPR001245 // Serine-threonine/tyrosine-protein kinase catalytic domain // 8.0E-20///IPR001611 // Leucine-rich repeat // 0.05///IPR001611 // Leucine-rich repeat // 2.2///IPR001611 // Leucine-rich repeat // 0.35///IPR001611 // Leucine-rich repeat // 0.28///IPR001611 // Leucine-rich repeat // 2.2///IPR001611 // Leucine-rich repeat // 0.96///IPR001611 // Leucine-rich repeat // 0.047///IPR001611 // Le…
Os.7743.1.S1_at	0.0013998	2.05336	up	LOC_Os06g11490	Os06g0218600			0005507 // copper ion binding // inferred from electronic annotation///0009055 // electron carrier activity // inferred from electronic annotation	IPR003245 // Plastocyanin-like // 1.9E-40
Os.7242.1.S1_at	3.24432e-05	2.04954	up	LOC_Os07g07930	Os07g0175600	0006508 // proteolysis // inferred from electronic annotation///0006869 // lipid transport // inferred from electronic annotation		0008233 // peptidase activity // inferred from electronic annotation///0008289 // lipid binding // inferred from electronic annotation
Os.12427.2.S1_x_at	0.00323627	2.04439	up	LOC_Os07g47201	Os07g0668200		0005739 // mitochondrion // inferred from electronic annotation
Os.10845.1.S1_s_at	0.0123179	2.04211	up	LOC_Os03g60370	Os03g0818100		0005886 // plasma membrane // inferred from electronic annotation	0003993 // acid phosphatase activity // inferred from electronic annotation	IPR000560 // Histidine phosphatase superfamily, clade-2 // 9.0E-66
Os.11773.1.S1_at	0.000271689	2.03678	up	LOC_Os05g27730	Os05g0343400	0006355 // regulation of transcription, DNA-dependent // inferred from electronic annotation		0003700 // sequence-specific DNA binding transcription factor activity // inferred from electronic annotation///0043565 // sequence-specific DNA binding // inferred from electronic annotation	IPR003657 // DNA-binding WRKY // 1.5E-40///IPR003657 // DNA-binding WRKY // 3.8E-43
Os.23468.1.A1_at	0.000796771	2.03558	up	LOC_Os09g27950	Os09g0452900	0006486 // protein glycosylation // inferred from electronic annotation	0005794 // Golgi apparatus // inferred from electronic annotation///0016020 // membrane // inferred from electronic annotation///0016021 // integral to membrane // inferred from electronic annotation	0008378 // galactosyltransferase activity // inferred from electronic annotation///0016740 // transferase activity // inferred from electronic annotation///0016757 // transferase activity, transferring glycosyl groups // inferred from electronic annotation///0048531 // beta-1,3-galactosyltransferase activity // inferred from electronic annotation	IPR002659 // Glycosyl transferase, family 31 // 2.1E-63
Os.54936.1.S1_at	0.00573078	2.03287	up	LOC_Os03g57640	Os03g0790500	0008152 // metabolic process // inferred from electronic annotation		0016787 // hydrolase activity // inferred from electronic annotation	IPR013094 // Alpha/beta hydrolase fold-3 // 1.1E-97
Os.17520.1.S1_at	0.00220855	2.03238	up	LOC_Os09g31514	Os09g0491852	0044237 // cellular metabolic process // inferred from electronic annotation		0000166 // nucleotide binding // inferred from electronic annotation///0003824 // catalytic activity // inferred from electronic annotation///0050662 // coenzyme binding // inferred from electronic annotation	IPR001509 // NAD-dependent epimerase/dehydratase // 3.9E-13///IPR001509 // NAD-dependent epimerase/dehydratase // 2.5E-8///IPR001509 // NAD-dependent epimerase/dehydratase // 6.4E-14///IPR002198 // Short-chain dehydrogenase/reductase SDR // 4.2E-4///IPR002198 // Short-chain dehydrogenase/reductase SDR // 4.2E-4///IPR002225 // 3-beta hydroxysteroid dehydrogenase/isomerase // 8.1E-8///IPR002225 // …
Os.46241.2.S1_s_at	0.00115632	2.0314	up	LOC_Os03g44620	Os03g0648400	0006457 // protein folding // inferred from electronic annotation///0006950 // response to stress // inferred from electronic annotation///0009408 // response to heat // inferred from electronic annotation		0005524 // ATP binding // inferred from electronic annotation///0031072 // heat shock protein binding // inferred from electronic annotation///0046872 // metal ion binding // inferred from electronic annotation///0051082 // unfolded protein binding // inferred from electronic annotation	IPR001305 // Heat shock protein DnaJ, cysteine-rich domain // 4.9E-39///IPR001623 // Heat shock protein DnaJ, N-terminal // 7.1E-35///IPR002939 // Chaperone DnaJ, C-terminal // 9.3E-9
OsAffx.25798.1.S1_at	0.0184006	2.0297	up	LOC_Os03g62750	Os03g0844700	0051205 // protein insertion into membrane // inferred from electronic annotation	0005739 // mitochondrion // inferred from reviewed computational analysis///0016020 // membrane // inferred from electronic annotation///0016021 // integral to membrane // inferred from electronic annotation		IPR001708 // Membrane insertase OXA1/ALB3/YidC // 6.0E-52///IPR001708 // Membrane insertase OXA1/ALB3/YidC // 6.6E-97///IPR001708 // Membrane insertase OXA1/ALB3/YidC // 2.8E-67
Os.49826.1.S1_at	0.00776026	2.02964	up	LOC_Os04g31790	Os04g0387300
Os.4159.1.S1_at	0.00205076	2.02566	up	LOC_Os01g51570	Os01g0713200	0005975 // carbohydrate metabolic process // inferred from electronic annotation///0008152 // metabolic process // inferred from electronic annotation///0009409 // response to cold // inferred from electronic annotation///0009617 // response to bacterium // inferred from electronic annotation///0009651 // response to salt stress // inferred from electronic annotation///0009817 // defense response…	0005618 // cell wall // inferred from electronic annotation///0005773 // vacuole // inferred from electronic annotation///0005886 // plasma membrane // inferred from electronic annotation///0048046 // apoplast // inferred from electronic annotation	0003824 // catalytic activity // inferred from electronic annotation///0004553 // hydrolase activity, hydrolyzing O-glycosyl compounds // inferred from electronic annotation///0016787 // hydrolase activity // inferred from electronic annotation///0016798 // hydrolase activity, acting on glycosyl bonds // inferred from electronic annotation///0042973 // glucan endo-1,3-beta-D-glucosidase activity …	IPR000490 // Glycoside hydrolase, family 17 // 9.0E-199
Os.2426.1.A1_at	0.000950171	2.02507	up	LOC_Os11g10470	Os11g0210201
Os.9301.1.S1_x_at	0.0277583	2.0234	up	LOC_Os08g28670	Os08g0374000	0006952 // defense response // inferred from electronic annotation///0009607 // response to biotic stimulus // inferred from electronic annotation			IPR000916 // Bet v I domain // 3.0E-6///IPR000916 // Bet v I domain // 4.4E-6///IPR000916 // Bet v I domain // 2.0E-6
Os.37548.1.S1_at	0.000163613	2.02175	up	LOC_Os05g34830	Os05g0421600	0006355 // regulation of transcription, DNA-dependent // inferred from electronic annotation///0009611 // response to wounding // inferred from electronic annotation///0009788 // negative regulation of abscisic acid mediated signaling pathway // inferred from electronic annotation		0003677 // DNA binding // inferred from electronic annotation	IPR003441 // No apical meristem (NAM) protein // 1.0E-30///IPR003441 // No apical meristem (NAM) protein // 1.7E-83
Os.53795.1.S1_at	0.00484209	2.01964	up	LOC_Os03g08840	Os03g0187400
Os.5524.1.S1_at	0.00284304	2.01953	up	LOC_Os08g25090	Os08g0338700	0006457 // protein folding // inferred from electronic annotation	0005739 // mitochondrion // inferred from electronic annotation///0005759 // mitochondrial matrix // inferred from electronic annotation	0000774 // adenyl-nucleotide exchange factor activity // inferred from electronic annotation///0005507 // copper ion binding // inferred from electronic annotation///0005524 // ATP binding // inferred from electronic annotation///0042803 // protein homodimerization activity // inferred from electronic annotation///0051087 // chaperone binding // inferred from electronic annotation	IPR000740 // GrpE nucleotide exchange factor // 3.7E-61///IPR000740 // GrpE nucleotide exchange factor // 2.3E-61
Os.15799.1.S1_at	0.00352223	2.01862	up	LOC_Os03g11420	Os03g0212800	0005975 // carbohydrate metabolic process // inferred from electronic annotation///0008152 // metabolic process // inferred from electronic annotation	0005576 // extracellular region // inferred from electronic annotation///0009507 // chloroplast // inferred from electronic annotation///0048046 // apoplast // inferred from electronic annotation	0003824 // catalytic activity // inferred from electronic annotation///0004553 // hydrolase activity, hydrolyzing O-glycosyl compounds // inferred from electronic annotation///0004565 // beta-galactosidase activity // inferred from direct assay///0008422 // beta-glucosidase activity // inferred from direct assay///0008422 // beta-glucosidase activity // inferred from electronic annotation///00167…	IPR001360 // Glycoside hydrolase, family 1 // 2.7E-216
Os.16479.1.S1_at	0.00162553	2.01766	up		Os06g0567000
Os.25564.1.S1_at	0.0250367	2.0169	up	LOC_Os02g46910	Os02g0696500	0005975 // carbohydrate metabolic process // inferred from electronic annotation///0006073 // cellular glucan metabolic process // inferred from electronic annotation	0005618 // cell wall // inferred from electronic annotation///0048046 // apoplast // inferred from electronic annotation	0004553 // hydrolase activity, hydrolyzing O-glycosyl compounds // inferred from electronic annotation///0016762 // xyloglucan:xyloglucosyl transferase activity // inferred from electronic annotation///0016787 // hydrolase activity // inferred from electronic annotation	IPR000757 // Glycoside hydrolase, family 16 // 5.0E-37///IPR000757 // Glycoside hydrolase, family 16 // 6.0E-86///IPR010713 // Xyloglucan endo-transglycosylase, C-terminal // 2.8E-7///IPR010713 // Xyloglucan endo-transglycosylase, C-terminal // 2.8E-7
Os.21561.1.S1_at	0.00238025	2.01501	up	LOC_Os08g19980	Os08g0296600	0006952 // defense response // inferred from electronic annotation		0043531 // ADP binding // inferred from electronic annotation	IPR002182 // NB-ARC // 4.5E-59
Os.12757.1.S1_a_at	8.76917e-05	2.01331	up	LOC_Os04g20280	Os01g0150200///Os04g0271200	0006633 // fatty acid biosynthetic process // inferred from electronic annotation///0007275 // multicellular organismal development // inferred from electronic annotation///0008610 // lipid biosynthetic process // inferred from electronic annotation	0005783 // endoplasmic reticulum // inferred from electronic annotation///0005789 // endoplasmic reticulum membrane // inferred from electronic annotation///0016020 // membrane // inferred from electronic annotation///0016021 // integral to membrane // inferred from electronic annotation	0016829 // lyase activity // inferred from electronic annotation	IPR007482 // Protein-tyrosine phosphatase-like, PTPLA // 3.2E-75///IPR007482 // Protein-tyrosine phosphatase-like, PTPLA // 2.8E-56
Os.10853.1.S1_at	0.00268759	2.01224	up	LOC_Os02g39930	Os02g0612900	0009408 // response to heat // inferred from electronic annotation///0009409 // response to cold // inferred from electronic annotation///0009416 // response to light stimulus // inferred from electronic annotation///0042538 // hyperosmotic salinity response // inferred from electronic annotation	0005739 // mitochondrion // inferred from electronic annotation///0005773 // vacuole // inferred from electronic annotation///0005783 // endoplasmic reticulum // inferred from electronic annotation///0005886 // plasma membrane // inferred from electronic annotation
Os.27383.2.S1_at	0.000782671	2.01202	up	LOC_Os03g48710	Os03g0693400				IPR007493 // Protein of unknown function DUF538 // 9.0E-51
Os.27218.1.A1_at	0.0100257	2.01057	up	LOC_Os05g49940	Os05g0575000
Os.24883.1.S1_s_at	0.00108796	2.00819	up	LOC_Os01g65350	Os01g0874100	0006139 // nucleobase-containing compound metabolic process // inferred from electronic annotation	0005634 // nucleus // inferred from electronic annotation	0005524 // ATP binding // inferred from electronic annotation///0016773 // phosphotransferase activity, alcohol group as acceptor // inferred from electronic annotation	IPR002624 // Deoxynucleoside kinase // 3.2E-25
Os.10238.1.S1_at	0.000351971	2.00814	up	LOC_Os04g39814	Os04g0474300	0005975 // carbohydrate metabolic process // inferred from electronic annotation///0008152 // metabolic process // inferred from electronic annotation		0003824 // catalytic activity // inferred from electronic annotation///0004553 // hydrolase activity, hydrolyzing O-glycosyl compounds // inferred from electronic annotation///0008422 // beta-glucosidase activity // inferred from electronic annotation///0016787 // hydrolase activity // inferred from electronic annotation///0016798 // hydrolase activity, acting on glycosyl bonds // inferred from e…	IPR001360 // Glycoside hydrolase, family 1 // 1.0E-7///IPR001360 // Glycoside hydrolase, family 1 // 1.5E-20///IPR001360 // Glycoside hydrolase, family 1 // 3.5E-45
Os.6165.1.S1_a_at	0.00204314	2.00308	up	LOC_Os09g30120	Os09g0478100	0007047 // cellular cell wall organization // inferred from electronic annotation///0030244 // cellulose biosynthetic process // inferred from electronic annotation	0000139 // Golgi membrane // inferred from electronic annotation///0005783 // endoplasmic reticulum // inferred from electronic annotation///0005794 // Golgi apparatus // inferred from electronic annotation///0005886 // plasma membrane // inferred from electronic annotation///0016020 // membrane // inferred from electronic annotation///0016021 // integral to membrane // inferred from electronic a…	0016740 // transferase activity // inferred from electronic annotation///0016757 // transferase activity, transferring glycosyl groups // inferred from electronic annotation///0016760 // cellulose synthase (UDP-forming) activity // inferred from electronic annotation	IPR005150 // Cellulose synthase // 8.1E-87///IPR005150 // Cellulose synthase // 2.8E-86///IPR005150 // Cellulose synthase // 3.9E-17
Os.10056.1.S1_at	0.00678116	2.0026	up	LOC_Os08g38086	Os08g0487800	0006457 // protein folding // inferred from electronic annotation///0006950 // response to stress // inferred from electronic annotation///0009408 // response to heat // inferred from electronic annotation///0009414 // response to water deprivation // inferred from electronic annotation///0009651 // response to salt stress // inferred from electronic annotation///0009704 // de-etiolation // infer…	0005739 // mitochondrion // inferred from electronic annotation///0005886 // plasma membrane // inferred from electronic annotation///0009507 // chloroplast // inferred from electronic annotation///0009570 // chloroplast stroma // inferred from electronic annotation///0009941 // chloroplast envelope // inferred from electronic annotation	0005524 // ATP binding // inferred from electronic annotation///0051082 // unfolded protein binding // inferred from electronic annotation	IPR003594 // ATPase-like, ATP-binding domain // 1.4E-14///IPR003594 // ATPase-like, ATP-binding domain // 1.4E-14
Os.12550.1.S1_s_at	0.0250323	2.00217	up	LOC_Os02g09510	Os02g0188000	0008152 // metabolic process // inferred from electronic annotation///0010224 // response to UV-B // inferred from electronic annotation		0016740 // transferase activity // inferred from electronic annotation///0016757 // transferase activity, transferring glycosyl groups // inferred from electronic annotation///0016758 // transferase activity, transferring hexosyl groups // inferred from electronic annotation///0035251 // UDP-glucosyltransferase activity // inferred from electronic annotation	IPR002213 // UDP-glucuronosyl/UDP-glucosyltransferase // 5.4E-9
Os.6037.2.S1_x_at	0.00191702	2.00205	up	LOC_Os09g27580	Os09g0448200	0006810 // transport // inferred from electronic annotation///0006811 // ion transport // inferred from electronic annotation///0006813 // potassium ion transport // inferred from electronic annotation///0071805 // potassium ion transmembrane transport // inferred from electronic annotation	0016020 // membrane // inferred from electronic annotation///0016021 // integral to membrane // inferred from electronic annotation	0015079 // potassium ion transmembrane transporter activity // inferred from electronic annotation	IPR003855 // K+ potassium transporter // 1.7E-233///IPR003855 // K+ potassium transporter // 1.4E-215///IPR003855 // K+ potassium transporter // 1.7E-233
Os.50582.1.S1_at	0.00153062	2.00182	up	LOC_Os07g37010	Os07g0556000	0007049 // cell cycle // inferred from electronic annotation///0051301 // cell division // inferred from electronic annotation			IPR004367 // Cyclin, C-terminal // 0.22///IPR004367 // Cyclin, C-terminal // 0.12///IPR006671 // Cyclin, N-terminal // 4.0E-8
Os.11632.1.S1_at	0.000192032	2.00179	up	LOC_Os08g42590	Os08g0538600		0005773 // vacuole // inferred from electronic annotation		IPR011692 // Stress up-regulated Nod 19 // 1.0E-200
Os.6824.1.S1_at	0.00206993	2.00115	up	LOC_Os08g31410	Os08g0406400	0008272 // sulfate transport // inferred from electronic annotation///0009970 // cellular response to sulfate starvation // inferred from electronic annotation///0080160 // selenate transport // inferred from electronic annotation	0005886 // plasma membrane // inferred from electronic annotation///0016020 // membrane // inferred from reviewed computational analysis///0016020 // membrane // inferred from electronic annotation///0016021 // integral to membrane // inferred from electronic annotation	0015116 // sulfate transmembrane transporter activity // inferred from electronic annotation	IPR002645 // STAS domain // 1.0E-37///IPR011547 // Sulphate transporter // 4.0E-160///IPR011547 // Sulphate transporter // 7.6E-159
Os.12228.1.S1_at	0.000693065	2.00005	up	LOC_Os02g04160	Os02g0134300				IPR007808 // Protein of unknown function DUF701, zinc-binding putative // 6.1E-48
Os.55827.1.S1_at	0.000472661	1.99948	up	LOC_Os11g29870	Os11g0490900	0006355 // regulation of transcription, DNA-dependent // inferred from electronic annotation	0009536 // plastid // inferred from reviewed computational analysis	0003700 // sequence-specific DNA binding transcription factor activity // inferred from electronic annotation///0043565 // sequence-specific DNA binding // inferred from electronic annotation	IPR003657 // DNA-binding WRKY // 4.7E-42
Os.19310.1.S1_at	0.000291231	1.99775	up	LOC_Os09g38070	Os09g0553700
Os.55691.1.S1_at	0.0207269	1.99506	up	LOC_Os05g30030	Os05g0363600
Os.34438.2.A1_x_at	0.0107769	1.99186	up	LOC_Os07g39740	Os07g0586100	0006629 // lipid metabolic process // inferred from electronic annotation	0009505 // plant-type cell wall // inferred from electronic annotation	0004560 // alpha-L-fucosidase activity // inferred from electronic annotation///0016787 // hydrolase activity // inferred from electronic annotation///0016788 // hydrolase activity, acting on ester bonds // inferred from electronic annotation	IPR001087 // Lipase, GDSL // 3.1E-55///IPR001087 // Lipase, GDSL // 9.9E-88
Os.30886.3.S1_x_at	0.0236704	1.99016	up	LOC_Os03g61360	Os03g0829200	0008152 // metabolic process // inferred from electronic annotation		0003824 // catalytic activity // inferred from electronic annotation///0016787 // hydrolase activity // inferred from electronic annotation	IPR000073 // Alpha/beta hydrolase fold-1 // 8.2E-25///IPR000073 // Alpha/beta hydrolase fold-1 // 1.6E-23
OsAffx.27346.1.S1_at	0.0168521	1.99009	up	LOC_Os05g46790	Os05g0545700
Os.11245.1.S2_at	0.0050087	1.98831	up	LOC_Os05g23600	Os05g0301500	0006486 // protein glycosylation // inferred from electronic annotation	0005783 // endoplasmic reticulum // inferred from electronic annotation///0016021 // integral to membrane // inferred from electronic annotation	0004579 // dolichyl-diphosphooligosaccharide-protein glycotransferase activity // inferred from electronic annotation	IPR007676 // Ribophorin I // 1.2E-261
Os.14483.1.S1_x_at	5.90494e-05	1.98598	up	LOC_Os01g07170	Os01g0165800				IPR003511 // DNA-binding HORMA // 0.0016
Os.5201.1.S1_at	0.0146717	1.98546	up	LOC_Os09g28570	Os09g0459800				IPR002198 // Short-chain dehydrogenase/reductase SDR // 4.7E-8///IPR013149 // Alcohol dehydrogenase, C-terminal // 1.9E-35///IPR013154 // Alcohol dehydrogenase GroES-like // 3.3E-19
Os.14084.1.S1_at	0.0030916	1.98424	up	LOC_Os03g61920	Os03g0835400	0022900 // electron transport chain // inferred from electronic annotation	0005739 // mitochondrion // inferred from electronic annotation///0005759 // mitochondrial matrix // inferred from electronic annotation	0005507 // copper ion binding // inferred from electronic annotation///0009055 // electron carrier activity // inferred from electronic annotation///0050660 // flavin adenine dinucleotide binding // inferred from electronic annotation	IPR014730 // Electron transfer flavoprotein, alpha/beta-subunit, N-terminal // 3.3E-44///IPR014731 // Electron transfer flavoprotein, alpha subunit, C-terminal // 1.8E-58
Os.16915.1.S1_at	0.00122674	1.98344	up	LOC_Os03g06330	Os03g0159100	0006468 // protein phosphorylation // inferred from electronic annotation///0016310 // phosphorylation // inferred from electronic annotation	0005886 // plasma membrane // inferred from electronic annotation	0004672 // protein kinase activity // inferred from electronic annotation///0004674 // protein serine/threonine kinase activity // inferred from electronic annotation///0005524 // ATP binding // inferred from electronic annotation///0016301 // kinase activity // inferred from electronic annotation///0016772 // transferase activity, transferring phosphorus-containing groups // inferred from electr…	IPR001245 // Serine-threonine/tyrosine-protein kinase catalytic domain // 6.0E-26
Os.5957.1.S1_at	0.00295264	1.98259	up	LOC_Os07g12730	Os07g0230700				IPR007612 // LURP1-like domain // 5.6E-64
OsAffx.2403.1.S1_at	0.0372162	1.98149	up	LOC_Os01g64440	Os01g0864200
Os.12314.1.S1_at	0.0273956	1.9789	up	LOC_Os05g07650	Os05g0168500		0005773 // vacuole // inferred from electronic annotation///0005794 // Golgi apparatus // inferred from electronic annotation///0005886 // plasma membrane // inferred from electronic annotation///0016021 // integral to membrane // inferred from electronic annotation		IPR004240 // Nonaspanin (TM9SF) // 4.3E-257
Os.23897.1.S1_at	0.00130702	1.97317	up	LOC_Os05g29920	Os05g0362500				IPR007493 // Protein of unknown function DUF538 // 4.6E-52
Os.37869.2.S1_a_at	0.00242451	1.97078	up	LOC_Os01g15270	Os01g0256500	0006950 // response to stress // inferred from electronic annotation
Os.9573.1.A1_at	0.00391646	1.96929	up
OsAffx.27093.1.S1_at	0.0189758	1.96778	up	LOC_Os05g31040	Os05g0374200				IPR006094 // FAD linked oxidase, N-terminal // 2.1E-18///IPR015345 // Cytokinin dehydrogenase 1, FAD/cytokinin binding domain // 7.7E-183
Os.1043.1.S1_at	0.0471366	1.96658	up	LOC_Os01g42860	Os01g0615100	0006508 // proteolysis // inferred from electronic annotation///0009611 // response to wounding // inferred from electronic annotation		0004867 // serine-type endopeptidase inhibitor activity // inferred from electronic annotation///0008233 // peptidase activity // inferred from electronic annotation	IPR000864 // Proteinase inhibitor I13, potato inhibitor I // 2.3E-15
Os.57486.1.S1_x_at	0.00177501	1.96239	up	LOC_Os04g31070	Os04g0379900	0006631 // fatty acid metabolic process // inferred from electronic annotation///0006633 // fatty acid biosynthetic process // inferred from electronic annotation///0008610 // lipid biosynthetic process // inferred from electronic annotation///0055114 // oxidation-reduction process // inferred from electronic annotation	0009507 // chloroplast // inferred from electronic annotation///0009536 // plastid // inferred from reviewed computational analysis///0009536 // plastid // inferred from electronic annotation	0016491 // oxidoreductase activity // inferred from electronic annotation///0045300 // acyl-[acyl-carrier-protein] desaturase activity // inferred from electronic annotation///0046872 // metal ion binding // inferred from electronic annotation///0046914 // transition metal ion binding // inferred from electronic annotation	IPR005067 // Fatty acid desaturase, type 2 // 1.6E-250///IPR005067 // Fatty acid desaturase, type 2 // 1.7E-104///IPR005067 // Fatty acid desaturase, type 2 // 1.6E-250
Os.17269.1.S1_at	0.00192015	1.96004	up	LOC_Os01g23740	Os01g0339900	0006662 // glycerol ether metabolic process // inferred from electronic annotation///0045454 // cell redox homeostasis // inferred from electronic annotation	0005576 // extracellular region // inferred from electronic annotation///0005783 // endoplasmic reticulum // inferred from electronic annotation	0003756 // protein disulfide isomerase activity // inferred from electronic annotation///0009055 // electron carrier activity // inferred from electronic annotation///0015035 // protein disulfide oxidoreductase activity // inferred from electronic annotation///0016853 // isomerase activity // inferred from electronic annotation	IPR011679 // Endoplasmic reticulum, protein ERp29, C-terminal // 1.3E-45///IPR013766 // Thioredoxin domain // 2.7E-50///IPR013766 // Thioredoxin domain // 3.0E-56
Os.9638.1.S1_at	0.00298763	1.95941	up	LOC_Os08g01410	Os08g0104900	0015780 // nucleotide-sugar transport // inferred from electronic annotation	0005794 // Golgi apparatus // inferred from electronic annotation///0016020 // membrane // inferred from electronic annotation///0016021 // integral to membrane // inferred from electronic annotation		IPR000620 // Drug/metabolite transporter // 5.6E-6///IPR004853 // Domain of unknown function DUF250 // 4.2E-32///IPR013657 // UAA transporter // 5.4E-7
Os.27383.2.S1_x_at	7.33642e-05	1.95916	up	LOC_Os03g48710	Os03g0693400				IPR007493 // Protein of unknown function DUF538 // 9.0E-51
Os.5813.1.S1_at	0.0221396	1.95861	up	LOC_Os06g11180	Os06g0215300	0006508 // proteolysis // inferred from electronic annotation	0009507 // chloroplast // inferred from electronic annotation	0004177 // aminopeptidase activity // inferred from electronic annotation///0008236 // serine-type peptidase activity // inferred from electronic annotation	IPR001375 // Peptidase S9, prolyl oligopeptidase, catalytic domain // 2.7E-48///IPR008391 // Acetyl xylan esterase // 3.8E-5
Os.17724.1.S1_at	0.000898846	1.9574	up	LOC_Os03g45320	Os03g0655700	0009082 // branched chain family amino acid biosynthetic process // inferred from electronic annotation///0009098 // leucine biosynthetic process // inferred from electronic annotation///0055114 // oxidation-reduction process // inferred from electronic annotation	0005737 // cytoplasm // inferred from electronic annotation	0000287 // magnesium ion binding // inferred from electronic annotation///0003862 // 3-isopropylmalate dehydrogenase activity // inferred from electronic annotation///0016491 // oxidoreductase activity // inferred from electronic annotation///0016616 // oxidoreductase activity, acting on the CH-OH group of donors, NAD or NADP as acceptor // inferred from electronic annotation///0046872 // metal i…	IPR001804 // Isocitrate and isopropylmalate dehydrogenases family // 9.3E-133///IPR001804 // Isocitrate and isopropylmalate dehydrogenases family // 1.4E-217
Os.12374.1.S1_at	0.000634009	1.9568	up	LOC_Os12g42876	Os12g0623900	0008652 // cellular amino acid biosynthetic process // inferred from electronic annotation///0009086 // methionine biosynthetic process // inferred from electronic annotation///0009651 // response to salt stress // inferred from electronic annotation///0010043 // response to zinc ion // inferred from electronic annotation///0032259 // methylation // inferred from electronic annotation///0046686 /…	0005777 // peroxisome // inferred from electronic annotation///0005829 // cytosol // inferred from electronic annotation///0005886 // plasma membrane // inferred from electronic annotation///0009507 // chloroplast // inferred from electronic annotation///0009570 // chloroplast stroma // inferred from electronic annotation///0009941 // chloroplast envelope // inferred from electronic annotation///…	0003871 // 5-methyltetrahydropteroyltriglutamate-homocysteine S-methyltransferase activity // inferred from electronic annotation///0005507 // copper ion binding // inferred from electronic annotation///0008168 // methyltransferase activity // inferred from electronic annotation///0008270 // zinc ion binding // inferred from electronic annotation///0008705 // methionine synthase activity // infer…	IPR002629 // Methionine synthase, vitamin-B12 independent // 1.7E-224///IPR002629 // Methionine synthase, vitamin-B12 independent // 1.2E-224///IPR013215 // Cobalamin (vitamin B12)-independent methionine synthase MetE, N-terminal // 3.1E-180///IPR013215 // Cobalamin (vitamin B12)-independent methionine synthase MetE, N-terminal // 5.4E-180
Os.38457.1.S1_s_at	0.0019452	1.9567	up	LOC_Os01g57250///LOC_Os03g07270	Os01g0780900
Os.46604.1.S1_s_at	0.000420354	1.95594	up	LOC_Os01g35330	Os01g0537250
Os.28823.1.S1_at	0.00104395	1.95482	up	LOC_Os01g37750	Os01g0558100				IPR004045 // Glutathione S-transferase, N-terminal // 2.1E-19///IPR004046 // Glutathione S-transferase, C-terminal // 3.9E-6
Os.10131.1.S1_a_at	0.00048242	1.95451	up	LOC_Os05g51670	Os05g0595100	0006012 // galactose metabolic process // inferred from electronic annotation///0006950 // response to stress // inferred from electronic annotation///0009969 // xyloglucan biosynthetic process // inferred from electronic annotation///0010053 // root epidermal cell differentiation // inferred from electronic annotation///0042546 // cell wall biogenesis // inferred from electronic annotation///004…	0005795 // Golgi stack // inferred from electronic annotation///0005829 // cytosol // inferred from electronic annotation	0000166 // nucleotide binding // inferred from electronic annotation///0003824 // catalytic activity // inferred from electronic annotation///0003978 // UDP-glucose 4-epimerase activity // inferred from electronic annotation///0016853 // isomerase activity // inferred from electronic annotation///0046983 // protein dimerization activity // inferred from electronic annotation///0050662 // coenzyme…	IPR001509 // NAD-dependent epimerase/dehydratase // 5.4E-74///IPR001509 // NAD-dependent epimerase/dehydratase // 1.8E-42///IPR002198 // Short-chain dehydrogenase/reductase SDR // 4.2E-4///IPR002225 // 3-beta hydroxysteroid dehydrogenase/isomerase // 2.2E-6///IPR003869 // Polysaccharide biosynthesis protein CapD-like // 8.2E-4///IPR005913 // dTDP-4-dehydrorhamnose reductase // 5.4E-5///IPR005913 …
Os.18654.1.S1_x_at	0.00114566	1.95263	up	LOC_Os08g36630	Os08g0470200		0016023 // cytoplasmic membrane-bounded vesicle // inferred from reviewed computational analysis		IPR001148 // Alpha carbonic anhydrase // 8.8E-28
Os.20151.1.S1_at	0.000480309	1.95217	up	LOC_Os03g09900	Os03g0194900		0005886 // plasma membrane // inferred from electronic annotation///0016021 // integral to membrane // inferred from electronic annotation
Os.22478.1.S1_at	0.000145005	1.95141	up	LOC_Os01g60650	Os01g0821700		0005739 // mitochondrion // inferred from reviewed computational analysis
Os.12178.1.S1_at	0.00138132	1.95123	up	LOC_Os02g52290	Os02g0760300	0000413 // protein peptidyl-prolyl isomerization // inferred from electronic annotation///0000413 // protein peptidyl-prolyl isomerization // inferred from sequence or structural similarity///0006457 // protein folding // inferred from electronic annotation///0018208 // peptidyl-proline modification // inferred from sequence or structural similarity	0016020 // membrane // inferred from sequence or structural similarity	0003755 // peptidyl-prolyl cis-trans isomerase activity // inferred from electronic annotation///0003755 // peptidyl-prolyl cis-trans isomerase activity // inferred from sequence or structural similarity///0005528 // FK506 binding // inferred from sequence or structural similarity///0016853 // isomerase activity // inferred from electronic annotation	IPR001179 // Peptidyl-prolyl cis-trans isomerase, FKBP-type, domain // 2.1E-36
Os.6634.1.S1_at	0.000175014	1.94827	up	LOC_Os02g41590	Os02g0625500	0006166 // purine ribonucleoside salvage // inferred from electronic annotation///0006167 // AMP biosynthetic process // inferred from electronic annotation///0016310 // phosphorylation // inferred from electronic annotation///0046686 // response to cadmium ion // inferred from electronic annotation///0080094 // response to trehalose-6-phosphate stimulus // inferred from electronic annotation	0005886 // plasma membrane // inferred from electronic annotation///0009507 // chloroplast // inferred from electronic annotation///0016020 // membrane // inferred from electronic annotation///0048046 // apoplast // inferred from electronic annotation	0004001 // adenosine kinase activity // inferred from electronic annotation///0005507 // copper ion binding // inferred from electronic annotation///0016301 // kinase activity // inferred from electronic annotation///0016773 // phosphotransferase activity, alcohol group as acceptor // inferred from electronic annotation	IPR011611 // PfkB // 8.8E-76
Os.17180.1.S1_at	0.0335975	1.94723	up	LOC_Os08g43390	Os08g0547300	0010154 // fruit development // inferred from electronic annotation///0055114 // oxidation-reduction process // inferred from electronic annotation		0004497 // monooxygenase activity // inferred from electronic annotation///0005506 // iron ion binding // inferred from electronic annotation///0009055 // electron carrier activity // inferred from electronic annotation///0016491 // oxidoreductase activity // inferred from electronic annotation///0016705 // oxidoreductase activity, acting on paired donors, with incorporation or reduction of molec…	IPR001128 // Cytochrome P450 // 2.8E-61
Os.12610.1.S1_at	0.00296659	1.94609	up	LOC_Os01g46610	Os01g0654500	0006099 // tricarboxylic acid cycle // inferred from electronic annotation///0006102 // isocitrate metabolic process // inferred from electronic annotation///0055114 // oxidation-reduction process // inferred from electronic annotation		0000287 // magnesium ion binding // inferred from electronic annotation///0004450 // isocitrate dehydrogenase (NADP+) activity // inferred from electronic annotation///0016491 // oxidoreductase activity // inferred from electronic annotation///0016616 // oxidoreductase activity, acting on the CH-OH group of donors, NAD or NADP as acceptor // inferred from electronic annotation///0046872 // metal …	IPR001804 // Isocitrate and isopropylmalate dehydrogenases family // 6.2E-115
Os.37729.1.S1_s_at	5.99795e-06	1.94366	up	LOC_Os01g03340///LOC_Os01g03360	Os01g0124200///Os01g0124400	0010466 // negative regulation of peptidase activity // inferred from electronic annotation	0005576 // extracellular region // inferred from electronic annotation///0009536 // plastid // inferred from reviewed computational analysis///0016023 // cytoplasmic membrane-bounded vesicle // inferred from reviewed computational analysis	0004867 // serine-type endopeptidase inhibitor activity // inferred from electronic annotation///0030414 // peptidase inhibitor activity // inferred from electronic annotation	IPR000877 // Proteinase inhibitor I12, Bowman-Birk // 0.011///IPR000877 // Proteinase inhibitor I12, Bowman-Birk // 0.0063///IPR000877 // Proteinase inhibitor I12, Bowman-Birk // 4.3///IPR000877 // Proteinase inhibitor I12, Bowman-Birk // 1.7E-5///IPR000877 // Proteinase inhibitor I12, Bowman-Birk // 1.2E-6///IPR000877 // Proteinase inhibitor I12, Bowman-Birk // 2.5E-7///IPR000877 // Proteinase i…
OsAffx.16825.1.S1_s_at	0.0113463	1.94298	up	LOC_Os08g04430	Os08g0138900
Os.4947.1.S1_at	0.000261311	1.94272	up	LOC_Os01g53520	Os01g0736900		0005783 // endoplasmic reticulum // inferred from electronic annotation		IPR003388 // Reticulon // 1.3E-38///IPR003388 // Reticulon // 1.4E-64
Os.5385.1.S1_at	0.000780275	1.94144	up	LOC_Os03g48270	Os03g0688300	0006468 // protein phosphorylation // inferred from electronic annotation///0016310 // phosphorylation // inferred from electronic annotation	0005886 // plasma membrane // inferred from electronic annotation	0000166 // nucleotide binding // inferred from electronic annotation///0004672 // protein kinase activity // inferred from electronic annotation///0004674 // protein serine/threonine kinase activity // inferred from electronic annotation///0005509 // calcium ion binding // inferred from electronic annotation///0005524 // ATP binding // inferred from electronic annotation///0016301 // kinase activ…	IPR001245 // Serine-threonine/tyrosine-protein kinase catalytic domain // 2.6E-10///IPR018248 // EF-hand // 5.1E-7///IPR018248 // EF-hand // 1.7E-4///IPR018248 // EF-hand // 6.1E-6///IPR018248 // EF-hand // 8.0E-9
Os.6884.1.S1_at	0.00997177	1.94063	up	LOC_Os03g19580	Os03g0309000		0016023 // cytoplasmic membrane-bounded vesicle // inferred from reviewed computational analysis	0020037 // heme binding // inferred from electronic annotation	IPR019020 // Cytochrome c-552/DMSO reductase-like, haem-binding domain // 1.0E-64
Os.9313.1.S1_at	0.00210932	1.94012	up	LOC_Os06g42000	Os06g0625500	0042742 // defense response to bacterium // inferred from electronic annotation///0055114 // oxidation-reduction process // inferred from electronic annotation	0009505 // plant-type cell wall // inferred from electronic annotation///0009507 // chloroplast // inferred from electronic annotation///0009536 // plastid // inferred from electronic annotation///0009570 // chloroplast stroma // inferred from electronic annotation///0009579 // thylakoid // inferred from electronic annotation	0004601 // peroxidase activity // inferred from electronic annotation///0016209 // antioxidant activity // inferred from electronic annotation///0016491 // oxidoreductase activity // inferred from electronic annotation///0051920 // peroxiredoxin activity // inferred from electronic annotation	IPR000866 // Alkyl hydroperoxide reductase subunit C/ Thiol specific antioxidant // 2.8E-23///IPR013740 // Redoxin // 4.0E-55
Os.51529.1.S1_at	0.00434275	1.93844	up	LOC_Os12g07550	Os12g0174200
Os.4384.1.S1_at	0.0131289	1.93631	up	LOC_Os01g60020	Os01g0816100	0006351 // transcription, DNA-dependent // inferred from electronic annotation///0006355 // regulation of transcription, DNA-dependent // inferred from electronic annotation	0005634 // nucleus // inferred from electronic annotation	0003677 // DNA binding // inferred from electronic annotation	IPR003441 // No apical meristem (NAM) protein // 2.3E-89
Os.137.1.S1_at	0.000607844	1.93417	up	LOC_Os07g29620	Os07g0479300	0006508 // proteolysis // inferred from electronic annotation	0005773 // vacuole // inferred from electronic annotation///0016023 // cytoplasmic membrane-bounded vesicle // inferred from reviewed computational analysis	0004180 // carboxypeptidase activity // inferred from electronic annotation///0004185 // serine-type carboxypeptidase activity // inferred from electronic annotation///0008233 // peptidase activity // inferred from electronic annotation///0016787 // hydrolase activity // inferred from electronic annotation	IPR001563 // Peptidase S10, serine carboxypeptidase // 1.7E-179
Os.24927.1.S1_at	0.00404021	1.93393	up	LOC_Os03g56160	Os03g0772600	0006468 // protein phosphorylation // inferred from electronic annotation///0007178 // transmembrane receptor protein serine/threonine kinase signaling pathway // inferred from electronic annotation///0009751 // response to salicylic acid stimulus // inferred from electronic annotation	0005739 // mitochondrion // inferred from electronic annotation///0005886 // plasma membrane // inferred from electronic annotation///0016023 // cytoplasmic membrane-bounded vesicle // inferred from reviewed computational analysis	0004672 // protein kinase activity // inferred from electronic annotation///0004675 // transmembrane receptor protein serine/threonine kinase activity // inferred from electronic annotation///0005524 // ATP binding // inferred from electronic annotation///0016772 // transferase activity, transferring phosphorus-containing groups // inferred from electronic annotation///0030246 // carbohydrate bin…	IPR001220 // Legume lectin domain // 1.8E-111///IPR001220 // Legume lectin domain // 2.8E-111///IPR001245 // Serine-threonine/tyrosine-protein kinase catalytic domain // 2.2E-21///IPR001245 // Serine-threonine/tyrosine-protein kinase catalytic domain // 1.0E-6
Os.4866.1.S1_at	0.000178216	1.93333	up	LOC_Os01g31980	Os01g0504500				IPR002528 // Multi antimicrobial extrusion protein // 1.2E-39///IPR002528 // Multi antimicrobial extrusion protein // 2.8E-38
Os.9822.2.S1_a_at	0.00416042	1.93333	up	LOC_Os03g53670	Os03g0748000				IPR007275 // YTH domain // 4.2E-55///IPR007275 // YTH domain // 4.2E-55
Os.48834.1.S1_at	0.000835803	1.93332	up	LOC_Os09g34900	Os09g0520600	0006814 // sodium ion transport // inferred from electronic annotation///0009611 // response to wounding // inferred from electronic annotation///0009753 // response to jasmonic acid stimulus // inferred from electronic annotation///0019761 // glucosinolate biosynthetic process // inferred from electronic annotation	0009536 // plastid // inferred from electronic annotation///0016020 // membrane // inferred from electronic annotation	0008508 // bile acid:sodium symporter activity // inferred from electronic annotation	IPR002657 // Bile acid:sodium symporter // 1.7E-55
Os.22840.1.A1_at	0.00406636	1.93272	up	LOC_Os01g41420	Os01g0597600		0016020 // membrane // inferred from electronic annotation///0016021 // integral to membrane // inferred from electronic annotation		IPR013057 // Amino acid transporter, transmembrane // 1.8E-59///IPR013057 // Amino acid transporter, transmembrane // 3.2E-57
Os.7911.1.S1_at	0.00574711	1.92758	up	LOC_Os01g27210	Os01g0369700			0016740 // transferase activity // inferred from electronic annotation	IPR004045 // Glutathione S-transferase, N-terminal // 4.5E-25///IPR004046 // Glutathione S-transferase, C-terminal // 3.7E-21
Os.37960.1.S1_at	0.000369909	1.9268	up	LOC_Os03g50340	Os03g0711400	0006810 // transport // inferred from electronic annotation///0006886 // intracellular protein transport // inferred from electronic annotation///0015031 // protein transport // inferred from electronic annotation///0016192 // vesicle-mediated transport // inferred from electronic annotation	0000139 // Golgi membrane // inferred from electronic annotation///0005737 // cytoplasm // inferred from electronic annotation///0005794 // Golgi apparatus // inferred from electronic annotation///0005886 // plasma membrane // inferred from electronic annotation///0016020 // membrane // inferred from electronic annotation///0030117 // membrane coat // inferred from electronic annotation///0030126…	0005198 // structural molecule activity // inferred from electronic annotation	IPR006692 // Coatomer, WD associated region // 3.8E-275///IPR010714 // Coatomer, alpha subunit, C-terminal // 0.0
Os.49787.1.S1_at	0.00145059	1.9238	up	LOC_Os01g64360	Os01g0863300			0003677 // DNA binding // inferred from electronic annotation
OsAffx.32254.1.S1_x_at	0.00946641	1.92309	up	LOC_Os12g34056///LOC_Os12g34128	Os12g0524700	0006412 // translation // inferred from electronic annotation	0005622 // intracellular // inferred from electronic annotation///0005739 // mitochondrion // inferred by curator///0005739 // mitochondrion // inferred from electronic annotation///0005840 // ribosome // inferred from electronic annotation///0030529 // ribonucleoprotein complex // inferred from electronic annotation	0003735 // structural constituent of ribosome // inferred from electronic annotation///0019843 // rRNA binding // inferred from electronic annotation	IPR016180 // Ribosomal protein L10e/L16 // 4.4E-50
Os.7860.1.S1_at	0.00102933	1.92288	up	LOC_Os09g27030	Os09g0442300	0006508 // proteolysis // inferred from electronic annotation///0007568 // aging // inferred from electronic annotation///0009723 // response to ethylene stimulus // inferred from electronic annotation	0005773 // vacuole // inferred from electronic annotation///0016023 // cytoplasmic membrane-bounded vesicle // inferred from reviewed computational analysis	0008233 // peptidase activity // inferred from electronic annotation///0008234 // cysteine-type peptidase activity // inferred from electronic annotation///0016787 // hydrolase activity // inferred from electronic annotation	IPR000668 // Peptidase C1A, papain C-terminal // 4.3E-126///IPR013201 // Proteinase inhibitor I29, cathepsin propeptide // 8.8E-22
Os.20717.1.S1_at	0.00281453	1.92287	up	LOC_Os01g61460	Os01g0830700	0009409 // response to cold // inferred from electronic annotation///0050826 // response to freezing // inferred from electronic annotation
OsAffx.29958.1.S1_at	2.35383e-06	1.92218	up	LOC_Os09g21180	Os09g0379600				IPR001356 // Homeodomain // 1.7E-18///IPR003106 // Leucine zipper, homeobox-associated // 5.5E-9
Os.11816.1.S1_at	0.00786845	1.92166	up	LOC_Os04g37490	Os04g0447700	0009651 // response to salt stress // inferred from electronic annotation///0055114 // oxidation-reduction process // inferred from electronic annotation	0005739 // mitochondrion // inferred from reviewed computational analysis	0016491 // oxidoreductase activity // inferred from electronic annotation	IPR001395 // Aldo/keto reductase // 7.3E-119
Os.12374.1.S1_a_at	0.00860551	1.92156	up	LOC_Os12g42884	Os12g0624000	0008652 // cellular amino acid biosynthetic process // inferred from electronic annotation///0009086 // methionine biosynthetic process // inferred from electronic annotation///0009651 // response to salt stress // inferred from electronic annotation///0010043 // response to zinc ion // inferred from electronic annotation///0032259 // methylation // inferred from electronic annotation///0046686 /…	0005777 // peroxisome // inferred from electronic annotation///0005829 // cytosol // inferred from electronic annotation///0005886 // plasma membrane // inferred from electronic annotation///0009507 // chloroplast // inferred from electronic annotation///0009570 // chloroplast stroma // inferred from electronic annotation///0009941 // chloroplast envelope // inferred from electronic annotation///…	0003871 // 5-methyltetrahydropteroyltriglutamate-homocysteine S-methyltransferase activity // inferred from electronic annotation///0005507 // copper ion binding // inferred from electronic annotation///0008168 // methyltransferase activity // inferred from electronic annotation///0008270 // zinc ion binding // inferred from electronic annotation///0008705 // methionine synthase activity // infer…	IPR002629 // Methionine synthase, vitamin-B12 independent // 1.7E-224///IPR013215 // Cobalamin (vitamin B12)-independent methionine synthase MetE, N-terminal // 3.1E-180
Os.8148.1.S1_a_at	0.00528854	1.92096	up	LOC_Os04g48710	Os04g0576500	0006508 // proteolysis // inferred from electronic annotation		0008234 // cysteine-type peptidase activity // inferred from electronic annotation
Os.37540.1.S1_x_at	0.00603047	1.91934	up	LOC_Os10g28410	Os10g0420000	0055114 // oxidation-reduction process // inferred from electronic annotation		0016491 // oxidoreductase activity // inferred from electronic annotation///0016706 // oxidoreductase activity, acting on paired donors, with incorporation or reduction of molecular oxygen, 2-oxoglutarate as one donor, and incorporation of one atom each of oxygen into both donors // inferred from electronic annotation
Os.51835.1.S1_a_at	0.00908464	1.91792	up	LOC_Os05g48700	Os05g0560900	0009639 // response to red or far red light // inferred from electronic annotation///0010114 // response to red light // inferred from electronic annotation///0045487 // gibberellin catabolic process // inferred from electronic annotation///0055114 // oxidation-reduction process // inferred from electronic annotation		0005506 // iron ion binding // inferred from electronic annotation///0016491 // oxidoreductase activity // inferred from electronic annotation///0016706 // oxidoreductase activity, acting on paired donors, with incorporation or reduction of molecular oxygen, 2-oxoglutarate as one donor, and incorporation of one atom each of oxygen into both donors // inferred from electronic annotation///0052634 …	IPR005123 // Oxoglutarate/iron-dependent dioxygenase // 4.9E-36
Os.6190.1.S1_at	0.0112658	1.91744	up	LOC_Os04g57890	Os04g0675500	0006486 // protein glycosylation // inferred from electronic annotation	0005783 // endoplasmic reticulum // inferred from electronic annotation///0005886 // plasma membrane // inferred from electronic annotation///0016020 // membrane // inferred from electronic annotation	0004576 // oligosaccharyl transferase activity // inferred from electronic annotation	IPR003674 // Oligosaccharyl transferase, STT3 subunit // 1.4E-187
Os.5903.1.A1_at	0.00294106	1.91649	up	LOC_Os02g38440	Os02g0597900			0000166 // nucleotide binding // inferred from electronic annotation	IPR002198 // Short-chain dehydrogenase/reductase SDR // 1.2E-17///IPR013968 // Polyketide synthase, KR // 0.0089
Os.7278.1.S1_x_at	0.00857625	1.91574	up	LOC_Os04g03796	Os04g0127200	0006508 // proteolysis // inferred from electronic annotation///0043086 // negative regulation of catalytic activity // inferred from electronic annotation	0005618 // cell wall // inferred from sequence or structural similarity	0004252 // serine-type endopeptidase activity // inferred from electronic annotation///0004252 // serine-type endopeptidase activity // inferred from sequence or structural similarity///0042802 // identical protein binding // inferred from electronic annotation	IPR000209 // Peptidase S8/S53, subtilisin/kexin/sedolisin // 1.7E-18///IPR003137 // Protease-associated domain, PA // 4.1E-8///IPR003137 // Protease-associated domain, PA // 7.1E-8///IPR010259 // Proteinase inhibitor I9 // 3.9E-17
OsAffx.9503.1.S1_at	0.00708652	1.91558	up	LOC_Os01g58100	Os01g0793300	0008152 // metabolic process // inferred from electronic annotation///0055114 // oxidation-reduction process // inferred from electronic annotation		0016491 // oxidoreductase activity // inferred from electronic annotation///0046872 // metal ion binding // inferred from electronic annotation	IPR002227 // Tyrosinase // 1.0E-32
Os.27271.1.S1_a_at	0.000476284	1.91344	up	LOC_Os04g25060///LOC_Os04g25650	Os04g0316200///Os04g0322100		0016023 // cytoplasmic membrane-bounded vesicle // inferred from reviewed computational analysis		IPR002902 // Gnk2-homologous domain // 3.4E-13///IPR002902 // Gnk2-homologous domain // 6.4E-14
OsAffx.1869.1.S1_at	0.000950557	1.91241	up	LOC_Os12g34148					IPR003319 // ATPase, F0 complex, subunit 8, mitochondrial, plant // 4.1E-4
Os.9992.1.S1_a_at	0.00133631	1.90477	up	LOC_Os01g58380	Os01g0796400	0006631 // fatty acid metabolic process // inferred from electronic annotation///0055114 // oxidation-reduction process // inferred from electronic annotation	0005777 // peroxisome // inferred from electronic annotation	0000166 // nucleotide binding // inferred from electronic annotation///0003857 // 3-hydroxyacyl-CoA dehydrogenase activity // inferred from electronic annotation///0016491 // oxidoreductase activity // inferred from electronic annotation///0016616 // oxidoreductase activity, acting on the CH-OH group of donors, NAD or NADP as acceptor // inferred from electronic annotation///0050662 // coenzyme b…	IPR006108 // 3-hydroxyacyl-CoA dehydrogenase, C-terminal // 3.7E-50///IPR006176 // 3-hydroxyacyl-CoA dehydrogenase, NAD binding // 9.7E-89
Os.10619.1.S2_at	0.00865055	1.90241	up	LOC_Os05g44770					IPR001245 // Serine-threonine/tyrosine-protein kinase catalytic domain // 3.2E-17///IPR001611 // Leucine-rich repeat // 0.66///IPR001611 // Leucine-rich repeat // 0.56///IPR001611 // Leucine-rich repeat // 0.48///IPR001611 // Leucine-rich repeat // 0.023///IPR001611 // Leucine-rich repeat // 0.26///IPR001611 // Leucine-rich repeat // 0.98///IPR001611 // Leucine-rich repeat // 2.5///IPR013210 // L…
Os.9749.1.S1_at	7.98674e-06	1.90221	up	LOC_Os08g44340	Os08g0557600	0045454 // cell redox homeostasis // inferred from electronic annotation///0055114 // oxidation-reduction process // inferred from electronic annotation	0005737 // cytoplasm // inferred from electronic annotation	0016491 // oxidoreductase activity // inferred from electronic annotation///0016656 // monodehydroascorbate reductase (NADH) activity // inferred from electronic annotation///0050660 // flavin adenine dinucleotide binding // inferred from electronic annotation	IPR001327 // Pyridine nucleotide-disulphide oxidoreductase, NAD-binding domain // 1.9E-27///IPR013027 // FAD-dependent pyridine nucleotide-disulphide oxidoreductase // 1.2E-46
Os.46517.1.S1_at	0.0147836	1.90184	up	LOC_Os04g17660	Os04g0249600
Os.10930.1.S1_at	0.00169679	1.89988	up	LOC_Os02g41670	Os02g0626600	0006559 // L-phenylalanine catabolic process // inferred from electronic annotation///0009058 // biosynthetic process // inferred from electronic annotation///0009698 // phenylpropanoid metabolic process // inferred from electronic annotation	0005737 // cytoplasm // inferred from electronic annotation	0003824 // catalytic activity // inferred from electronic annotation///0016829 // lyase activity // inferred from electronic annotation///0016841 // ammonia-lyase activity // inferred from electronic annotation///0045548 // phenylalanine ammonia-lyase activity // inferred from electronic annotation	IPR001106 // Aromatic amino acid lyase // 0.0
Os.11236.1.S1_at	0.000215091	1.89938	up	LOC_Os02g12650	Os02g0218200	0006508 // proteolysis // inferred from electronic annotation///0006869 // lipid transport // inferred from electronic annotation	0005886 // plasma membrane // inferred from electronic annotation	0004177 // aminopeptidase activity // inferred from electronic annotation///0005319 // lipid transporter activity // inferred from electronic annotation///0008237 // metallopeptidase activity // inferred from electronic annotation///0008270 // zinc ion binding // inferred from electronic annotation	IPR014782 // Peptidase M1, membrane alanine aminopeptidase, N-terminal // 4.3E-176///IPR014782 // Peptidase M1, membrane alanine aminopeptidase, N-terminal // 1.2E-107
Os.34496.1.S1_at	0.00165743	1.89767	up		Os03g0830500
OsAffx.25137.1.S1_s_at	0.0110001	1.89469	up	LOC_Os03g19010	Os03g0302000	0007031 // peroxisome organization // inferred from electronic annotation///0016559 // peroxisome fission // inferred from electronic annotation	0005777 // peroxisome // inferred from electronic annotation///0005778 // peroxisomal membrane // inferred from electronic annotation///0005779 // integral to peroxisomal membrane // inferred from electronic annotation///0016020 // membrane // inferred from electronic annotation///0016021 // integral to membrane // inferred from electronic annotation		IPR008733 // Peroxisomal biogenesis factor 11 // 6.5E-48
Os.26447.1.A1_at	0.0203552	1.89316	up	LOC_Os01g48390	Os01g0674800	0006468 // protein phosphorylation // inferred from electronic annotation///0016310 // phosphorylation // inferred from electronic annotation		0004672 // protein kinase activity // inferred from electronic annotation///0005524 // ATP binding // inferred from electronic annotation///0016301 // kinase activity // inferred from electronic annotation///0016772 // transferase activity, transferring phosphorus-containing groups // inferred from electronic annotation	IPR001245 // Serine-threonine/tyrosine-protein kinase catalytic domain // 2.1E-10///IPR001611 // Leucine-rich repeat // 0.17///IPR013210 // Leucine-rich repeat-containing N-terminal, type 2 // 7.1E-11
Os.7348.1.S1_at	0.000186695	1.89309	up	LOC_Os08g38910	Os08g0498400	0032259 // methylation // inferred from direct assay///0032259 // methylation // inferred from electronic annotation		0008168 // methyltransferase activity // inferred from electronic annotation///0008171 // O-methyltransferase activity // inferred from electronic annotation///0008757 // S-adenosylmethionine-dependent methyltransferase activity // inferred from direct assay///0016740 // transferase activity // inferred from electronic annotation///0046872 // metal ion binding // inferred from electronic annotati…	IPR002935 // O-methyltransferase, family 3 // 8.1E-112///IPR002935 // O-methyltransferase, family 3 // 6.8E-93
Os.37916.1.S1_at	0.0019523	1.89196	up	LOC_Os01g50310	Os01g0698000
Os.4688.1.S1_at	0.00281704	1.89122	up	LOC_Os10g35850	Os10g0502500	0030308 // negative regulation of cell growth // inferred from electronic annotation	0005634 // nucleus // inferred from electronic annotation///0005783 // endoplasmic reticulum // inferred from electronic annotation///0005886 // plasma membrane // inferred from electronic annotation///0009535 // chloroplast thylakoid membrane // inferred from electronic annotation	0005496 // steroid binding // inferred from electronic annotation///0020037 // heme binding // inferred from electronic annotation	IPR001199 // Cytochrome b5 // 1.3E-20
Os.11800.1.S1_s_at	0.0081701	1.89044	up	LOC_Os01g50100	Os01g0695800	0006200 // ATP catabolic process // inferred from electronic annotation		0000166 // nucleotide binding // inferred from electronic annotation///0005524 // ATP binding // inferred from electronic annotation///0016887 // ATPase activity // inferred from electronic annotation///0017111 // nucleoside-triphosphatase activity // inferred from electronic annotation	IPR001140 // ABC transporter, transmembrane domain // 1.6E-48///IPR001140 // ABC transporter, transmembrane domain // 2.7E-46///IPR001140 // ABC transporter, transmembrane domain // 1.3E-47///IPR001140 // ABC transporter, transmembrane domain // 3.4E-34///IPR003439 // ABC transporter-like // 1.4E-65///IPR003439 // ABC transporter-like // 1.6E-64///IPR003439 // ABC transporter-like // 1.4E-65///IP…
OsAffx.30784.1.S1_at	0.00717155	1.88971	up	LOC_Os11g02540	Os11g0117600	0006355 // regulation of transcription, DNA-dependent // inferred from electronic annotation		0003700 // sequence-specific DNA binding transcription factor activity // inferred from electronic annotation///0043565 // sequence-specific DNA binding // inferred from electronic annotation	IPR003657 // DNA-binding WRKY // 4.9E-22
Os.12591.2.S1_x_at	1.09564e-05	1.88912	up	LOC_Os11g10480	Os11g0210300		0005737 // cytoplasm // inferred from electronic annotation///0005829 // cytosol // inferred from electronic annotation///0005886 // plasma membrane // inferred from electronic annotation	0000166 // nucleotide binding // inferred from electronic annotation///0004022 // alcohol dehydrogenase (NAD) activity // inferred from electronic annotation///0008270 // zinc ion binding // inferred from electronic annotation///0016491 // oxidoreductase activity // inferred from electronic annotation///0046872 // metal ion binding // inferred from electronic annotation	IPR013149 // Alcohol dehydrogenase, C-terminal // 5.5E-41///IPR013149 // Alcohol dehydrogenase, C-terminal // 5.5E-41///IPR013149 // Alcohol dehydrogenase, C-terminal // 5.5E-41///IPR013154 // Alcohol dehydrogenase GroES-like // 2.0E-30///IPR013154 // Alcohol dehydrogenase GroES-like // 3.9E-32
Os.18412.1.S1_at	0.000226283	1.88892	up	LOC_Os10g27340	Os10g0413500///Os10g0415124///Os10g0415128	0055114 // oxidation-reduction process // inferred from electronic annotation	0005794 // Golgi apparatus // inferred from electronic annotation///0005886 // plasma membrane // inferred from electronic annotation	0005506 // iron ion binding // inferred from electronic annotation///0016491 // oxidoreductase activity // inferred from electronic annotation///0016705 // oxidoreductase activity, acting on paired donors, with incorporation or reduction of molecular oxygen // inferred from electronic annotation///0016706 // oxidoreductase activity, acting on paired donors, with incorporation or reduction of mole…	IPR003582 // Metridin-like ShK toxin // 2.7E-5///IPR005123 // Oxoglutarate/iron-dependent dioxygenase // 2.8E-12
Os.7826.2.A1_at	0.0022246	1.88865	up	LOC_Os05g10730	Os05g0196100				IPR001140 // ABC transporter, transmembrane domain // 6.3E-17///IPR001140 // ABC transporter, transmembrane domain // 2.4E-13///IPR001140 // ABC transporter, transmembrane domain // 6.3E-17///IPR001140 // ABC transporter, transmembrane domain // 2.4E-13///IPR003439 // ABC transporter-like // 3.1E-47///IPR003439 // ABC transporter-like // 1.4E-43///IPR003439 // ABC transporter-like // 3.1E-47///IP…
Os.8240.1.S1_at	0.00793367	1.88843	up	LOC_Os11g26850	Os11g0455500	0006346 // methylation-dependent chromatin silencing // inferred from electronic annotation///0006730 // one-carbon metabolic process // inferred from electronic annotation///0016441 // posttranscriptional gene silencing // inferred from electronic annotation	0005773 // vacuole // inferred from electronic annotation///0005886 // plasma membrane // inferred from electronic annotation///0016020 // membrane // inferred from electronic annotation	0004013 // adenosylhomocysteinase activity // inferred from electronic annotation///0005507 // copper ion binding // inferred from electronic annotation///0016787 // hydrolase activity // inferred from electronic annotation	IPR000043 // Adenosylhomocysteinase // 6.0E-135///IPR000043 // Adenosylhomocysteinase // 2.7E-218///IPR006140 // D-isomer specific 2-hydroxyacid dehydrogenase, NAD-binding // 6.3E-4///IPR015878 // S-adenosyl-L-homocysteine hydrolase, NAD binding domain // 6.4E-116
OsAffx.11534.1.S1_x_at	0.000767882	1.88583	up	LOC_Os01g49614	Os01g0690800	0006468 // protein phosphorylation // inferred from electronic annotation///0016310 // phosphorylation // inferred from electronic annotation	0016023 // cytoplasmic membrane-bounded vesicle // inferred from reviewed computational analysis	0004672 // protein kinase activity // inferred from electronic annotation///0004674 // protein serine/threonine kinase activity // inferred from electronic annotation///0004872 // receptor activity // inferred from electronic annotation///0005524 // ATP binding // inferred from electronic annotation///0016301 // kinase activity // inferred from electronic annotation///0016772 // transferase activ…	IPR001245 // Serine-threonine/tyrosine-protein kinase catalytic domain // 7.7E-21
Os.13745.1.S1_at	0.00264053	1.88528	up						IPR007676 // Ribophorin I // 2.5E-198
Os.8910.1.S1_at	0.000951707	1.88489	up	LOC_Os02g37830	Os02g0590800	0006468 // protein phosphorylation // inferred from electronic annotation///0016310 // phosphorylation // inferred from electronic annotation		0000166 // nucleotide binding // inferred from electronic annotation///0004672 // protein kinase activity // inferred from electronic annotation///0004674 // protein serine/threonine kinase activity // inferred from electronic annotation///0005524 // ATP binding // inferred from electronic annotation///0016301 // kinase activity // inferred from electronic annotation///0016740 // transferase acti…	IPR001245 // Serine-threonine/tyrosine-protein kinase catalytic domain // 1.5E-16
Os.26879.1.S1_at	0.00127546	1.88443	up	LOC_Os03g12260	Os03g0223100	0055114 // oxidation-reduction process // inferred from electronic annotation	0016023 // cytoplasmic membrane-bounded vesicle // inferred from reviewed computational analysis	0004497 // monooxygenase activity // inferred from electronic annotation///0005506 // iron ion binding // inferred from electronic annotation///0009055 // electron carrier activity // inferred from electronic annotation///0016491 // oxidoreductase activity // inferred from electronic annotation///0016705 // oxidoreductase activity, acting on paired donors, with incorporation or reduction of molec…	IPR001128 // Cytochrome P450 // 1.3E-44
Os.10193.1.S1_at	0.00118591	1.8833	up	LOC_Os08g09200					IPR000573 // Aconitase A/isopropylmalate dehydratase small subunit, swivel // 8.2E-66///IPR001030 // Aconitase/3-isopropylmalate dehydratase large subunit, alpha/beta/alpha // 4.4E-197
Os.53776.1.S1_at	0.00166762	1.88127	up	LOC_Os06g50870	Os06g0724400			0008270 // zinc ion binding // inferred from electronic annotation	IPR007853 // Zinc finger, DNL-type // 5.9E-32
Os.12640.1.S1_at	0.00142946	1.88095	up	LOC_Os01g65650	Os01g0878300	0006468 // protein phosphorylation // inferred from electronic annotation///0016310 // phosphorylation // inferred from electronic annotation		0004672 // protein kinase activity // inferred from electronic annotation///0004674 // protein serine/threonine kinase activity // inferred from electronic annotation///0004872 // receptor activity // inferred from electronic annotation///0005524 // ATP binding // inferred from electronic annotation///0016301 // kinase activity // inferred from electronic annotation///0016772 // transferase activ…	IPR001245 // Serine-threonine/tyrosine-protein kinase catalytic domain // 2.7E-23///IPR001611 // Leucine-rich repeat // 0.69///IPR001611 // Leucine-rich repeat // 0.087///IPR001611 // Leucine-rich repeat // 0.17///IPR001611 // Leucine-rich repeat // 0.99///IPR001611 // Leucine-rich repeat // 1.6///IPR001611 // Leucine-rich repeat // 0.55///IPR001611 // Leucine-rich repeat // 0.066///IPR001611 // …
OsAffx.19953.2.S1_at	0.0267575	1.88054	up		Os12g0524700	0006412 // translation // inferred from electronic annotation	0005622 // intracellular // inferred from electronic annotation///0005739 // mitochondrion // inferred by curator///0005739 // mitochondrion // inferred from electronic annotation///0005840 // ribosome // inferred from electronic annotation///0030529 // ribonucleoprotein complex // inferred from electronic annotation	0003735 // structural constituent of ribosome // inferred from electronic annotation///0019843 // rRNA binding // inferred from electronic annotation
Os.8139.1.S1_at	0.0025628	1.87965	up	LOC_Os09g29490	Os09g0471100	0006979 // response to oxidative stress // inferred from electronic annotation///0055114 // oxidation-reduction process // inferred from electronic annotation		0004601 // peroxidase activity // inferred from electronic annotation///0016491 // oxidoreductase activity // inferred from electronic annotation///0020037 // heme binding // inferred from electronic annotation///0046872 // metal ion binding // inferred from electronic annotation	IPR002016 // Haem peroxidase, plant/fungal/bacterial // 2.5E-121
Os.21073.1.S1_at	0.0141781	1.87926	up	LOC_Os04g50860	Os04g0595100		0009536 // plastid // inferred from reviewed computational analysis		IPR008479 // Protein of unknown function DUF760 // 3.1E-260///IPR008479 // Protein of unknown function DUF760 // 7.2E-272
Os.12287.1.S1_x_at	0.0010156	1.87859	up	LOC_Os02g37430	Os02g0586500				IPR001163 // Ribonucleoprotein LSM domain // 2.1E-18
Os.32685.1.S1_at	0.000151387	1.87792	up	LOC_Os01g60700	Os01g0822200	0006468 // protein phosphorylation // inferred from electronic annotation		0004672 // protein kinase activity // inferred from electronic annotation///0005524 // ATP binding // inferred from electronic annotation///0016772 // transferase activity, transferring phosphorus-containing groups // inferred from electronic annotation	IPR001245 // Serine-threonine/tyrosine-protein kinase catalytic domain // 1.5E-11
OsAffx.13628.1.S1_s_at	0.00126543	1.8755	up	LOC_Os04g02830	Os04g0118500	0000413 // protein peptidyl-prolyl isomerization // inferred from electronic annotation///0006457 // protein folding // inferred from electronic annotation		0003755 // peptidyl-prolyl cis-trans isomerase activity // inferred from electronic annotation///0016853 // isomerase activity // inferred from electronic annotation
OsAffx.32253.1.S1_x_at	0.0167889	1.87506	up	LOC_Os12g34054///LOC_Os12g34124	Os12g0524700	0006412 // translation // inferred from electronic annotation	0005622 // intracellular // inferred from electronic annotation///0005739 // mitochondrion // inferred by curator///0005739 // mitochondrion // inferred from electronic annotation///0005840 // ribosome // inferred from electronic annotation///0030529 // ribonucleoprotein complex // inferred from electronic annotation	0003735 // structural constituent of ribosome // inferred from electronic annotation///0019843 // rRNA binding // inferred from electronic annotation	IPR001351 // Ribosomal protein S3, C-terminal // 4.3E-37
OsAffx.29958.1.S1_x_at	0.0100086	1.87498	up	LOC_Os09g21180	Os09g0379600				IPR001356 // Homeodomain // 1.7E-18///IPR003106 // Leucine zipper, homeobox-associated // 5.5E-9
Os.12993.1.S1_at	0.00518525	1.87492	up	LOC_Os05g07090	Os05g0163700	0006635 // fatty acid beta-oxidation // inferred from electronic annotation///0008152 // metabolic process // inferred from electronic annotation///0009793 // embryo development ending in seed dormancy // inferred from electronic annotation///0055114 // oxidation-reduction process // inferred from electronic annotation	0005777 // peroxisome // inferred from electronic annotation	0003995 // acyl-CoA dehydrogenase activity // inferred from electronic annotation///0003997 // acyl-CoA oxidase activity // inferred from electronic annotation///0016491 // oxidoreductase activity // inferred from electronic annotation///0016627 // oxidoreductase activity, acting on the CH-CH group of donors // inferred from electronic annotation///0050660 // flavin adenine dinucleotide binding /…	IPR006090 // Acyl-CoA oxidase/dehydrogenase, type 1 // 4.0E-23///IPR006090 // Acyl-CoA oxidase/dehydrogenase, type 1 // 4.0E-23///IPR006091 // Acyl-CoA oxidase/dehydrogenase, central domain // 4.0E-23///IPR006091 // Acyl-CoA oxidase/dehydrogenase, central domain // 4.0E-23///IPR006092 // Acyl-CoA dehydrogenase, N-terminal // 3.0E-29///IPR013107 // Acyl-CoA dehydrogenase, type 2, C-terminal // 0.0…
Os.51769.1.S1_at	0.00374489	1.87482	up	LOC_Os03g17860	Os03g0287900	0045454 // cell redox homeostasis // inferred from electronic annotation	0016023 // cytoplasmic membrane-bounded vesicle // inferred from reviewed computational analysis		IPR013766 // Thioredoxin domain // 1.1E-23
OsAffx.13628.1.S1_at	0.00459968	1.87462	up	LOC_Os04g02830	Os04g0118500	0000413 // protein peptidyl-prolyl isomerization // inferred from electronic annotation///0006457 // protein folding // inferred from electronic annotation		0003755 // peptidyl-prolyl cis-trans isomerase activity // inferred from electronic annotation///0016853 // isomerase activity // inferred from electronic annotation
Os.21387.3.S1_at	0.0291053	1.87443	up	LOC_Os01g46169
Os.48500.1.A1_s_at	0.00156541	1.87339	up	LOC_Os01g57250///LOC_Os03g07270	Os01g0780900
Os.50326.1.S1_at	0.00078834	1.87302	up	LOC_Os03g52280	Os03g0733000
Os.11883.2.S1_at	0.000287194	1.86997	up	LOC_Os05g41480	Os05g0494500		0016020 // membrane // inferred from electronic annotation///0016021 // integral to membrane // inferred from electronic annotation		IPR004853 // Domain of unknown function DUF250 // 3.7E-49
Os.19971.1.S1_at	0.0110616	1.86993	up
Os.9454.1.S1_at	0.000581522	1.86937	up	LOC_Os11g32780	Os11g0532200
Os.52658.1.S1_at	0.00218887	1.8689	up	LOC_Os05g34500	Os05g0417500		0009536 // plastid // inferred from reviewed computational analysis
Os.46223.1.S1_s_at	0.00137537	1.86852	up	LOC_Os09g33690	Os09g0511700	0005975 // carbohydrate metabolic process // inferred from electronic annotation///0008152 // metabolic process // inferred from electronic annotation	0016023 // cytoplasmic membrane-bounded vesicle // inferred from reviewed computational analysis	0003824 // catalytic activity // inferred from electronic annotation///0004553 // hydrolase activity, hydrolyzing O-glycosyl compounds // inferred from electronic annotation///0008422 // beta-glucosidase activity // inferred from electronic annotation///0016787 // hydrolase activity // inferred from electronic annotation///0016798 // hydrolase activity, acting on glycosyl bonds // inferred from e…	IPR001360 // Glycoside hydrolase, family 1 // 3.4E-182///IPR001360 // Glycoside hydrolase, family 1 // 1.3E-136///IPR001360 // Glycoside hydrolase, family 1 // 1.4E-22///IPR001360 // Glycoside hydrolase, family 1 // 1.2E-40
Os.6645.1.S1_s_at	6.75789e-05	1.86796	up	LOC_Os07g24830	Os07g0432201
Os.14998.1.S1_at	0.00837356	1.86794	up	LOC_Os04g37670	Os04g0449500
Os.33773.1.S1_at	0.000352364	1.86739	up		Os01g0910500
Os.11618.1.S1_at	0.00214933	1.8651	up	LOC_Os11g07230	Os11g0173500	0006468 // protein phosphorylation // inferred from electronic annotation		0004672 // protein kinase activity // inferred from electronic annotation///0004674 // protein serine/threonine kinase activity // inferred from electronic annotation///0005524 // ATP binding // inferred from electronic annotation///0016772 // transferase activity, transferring phosphorus-containing groups // inferred from electronic annotation	IPR001245 // Serine-threonine/tyrosine-protein kinase catalytic domain // 2.1E-23///IPR001245 // Serine-threonine/tyrosine-protein kinase catalytic domain // 1.1E-20///IPR001611 // Leucine-rich repeat // 0.067///IPR001611 // Leucine-rich repeat // 0.1///IPR001611 // Leucine-rich repeat // 2.1///IPR001611 // Leucine-rich repeat // 2.2///IPR001611 // Leucine-rich repeat // 0.66///IPR001611 // Leuci…
Os.14199.1.S1_at	0.0061214	1.86431	up	LOC_Os05g34270	Os05g0414700	0006468 // protein phosphorylation // inferred from electronic annotation///0031348 // negative regulation of defense response // inferred from electronic annotation	0005886 // plasma membrane // inferred from electronic annotation	0004672 // protein kinase activity // inferred from electronic annotation///0005524 // ATP binding // inferred from electronic annotation///0016772 // transferase activity, transferring phosphorus-containing groups // inferred from electronic annotation	IPR001245 // Serine-threonine/tyrosine-protein kinase catalytic domain // 3.8E-17///IPR001611 // Leucine-rich repeat // 0.066///IPR001611 // Leucine-rich repeat // 0.71
Os.26444.1.S1_at	0.0211439	1.8637	up	LOC_Os11g07910	Os11g0181100		0005794 // Golgi apparatus // inferred from electronic annotation///0016020 // membrane // inferred from reviewed computational analysis///0016020 // membrane // inferred from electronic annotation///0016021 // integral to membrane // inferred from electronic annotation///0016023 // cytoplasmic membrane-bounded vesicle // inferred from reviewed computational analysis		IPR004240 // Nonaspanin (TM9SF) // 3.2E-289
Os.7576.1.S1_at	0.000733434	1.86229	up	LOC_Os04g32980	Os04g0402500
Os.15471.1.S1_at	0.00880109	1.86084	up	LOC_Os07g44410	Os07g0638100				IPR011659 // WD40-like Beta Propeller // 5.2///IPR011659 // WD40-like Beta Propeller // 1.1///IPR011659 // WD40-like Beta Propeller // 4.5E-8
Os.33553.1.S1_at	0.000899728	1.85952	up	LOC_Os01g49760	Os01g0692600		0009507 // chloroplast // inferred from electronic annotation
Os.26897.1.S1_at	0.00196458	1.85929	up	LOC_Os12g20390	Os12g0299300
Os.54273.1.S1_at	0.000230157	1.85863	up	LOC_Os05g36150	Os05g0437500		0005886 // plasma membrane // inferred from electronic annotation///0016020 // membrane // inferred from electronic annotation		IPR006977 // Yip1 domain // 2.7E-43
Os.24003.2.S1_x_at	0.00291018	1.85838	up	LOC_Os11g40570	Os11g0621000		0016020 // membrane // inferred from reviewed computational analysis		IPR006904 // Protein of unknown function DUF716, TMEM45 // 2.9E-65///IPR006904 // Protein of unknown function DUF716, TMEM45 // 2.9E-65
Os.19283.1.S1_s_at	0.00048915	1.85779	up		Os03g0189600	0055114 // oxidation-reduction process // inferred from electronic annotation		0000166 // nucleotide binding // inferred from electronic annotation///0008270 // zinc ion binding // inferred from electronic annotation///0016491 // oxidoreductase activity // inferred from electronic annotation///0046872 // metal ion binding // inferred from electronic annotation
Os.11237.1.S1_at	0.00839073	1.85721	up	LOC_Os03g18560	Os03g0297000				IPR007493 // Protein of unknown function DUF538 // 1.3E-47
Os.9301.1.S1_at	0.0190719	1.85624	up	LOC_Os08g28670	Os08g0374000	0006952 // defense response // inferred from electronic annotation///0009607 // response to biotic stimulus // inferred from electronic annotation			IPR000916 // Bet v I domain // 3.0E-6///IPR000916 // Bet v I domain // 4.4E-6///IPR000916 // Bet v I domain // 2.0E-6
Os.5630.1.S1_s_at	0.00306746	1.8561	up		Os02g0266100		0005634 // nucleus // inferred from electronic annotation///0030529 // ribonucleoprotein complex // inferred from electronic annotation	0003676 // nucleic acid binding // inferred from electronic annotation///0008270 // zinc ion binding // inferred from electronic annotation///0046872 // metal ion binding // inferred from electronic annotation
Os.51134.1.S1_at	0.00721885	1.85601	up	LOC_Os07g10190	Os07g0201500				IPR002213 // UDP-glucuronosyl/UDP-glucosyltransferase // 3.9E-7
Os.38113.2.S1_at	0.00186305	1.85462	up	LOC_Os07g11739	Os07g0217600	0055114 // oxidation-reduction process // inferred from electronic annotation		0004497 // monooxygenase activity // inferred from electronic annotation///0005506 // iron ion binding // inferred from electronic annotation///0009055 // electron carrier activity // inferred from electronic annotation///0016491 // oxidoreductase activity // inferred from electronic annotation///0016705 // oxidoreductase activity, acting on paired donors, with incorporation or reduction of molec…	IPR001128 // Cytochrome P450 // 5.6E-104
Os.14862.1.S1_a_at	0.000253945	1.85445	up	LOC_Os08g10320	Os08g0203600				IPR001245 // Serine-threonine/tyrosine-protein kinase catalytic domain // 2.2E-19///IPR001245 // Serine-threonine/tyrosine-protein kinase catalytic domain // 3.1E-24///IPR001245 // Serine-threonine/tyrosine-protein kinase catalytic domain // 3.1E-24///IPR001245 // Serine-threonine/tyrosine-protein kinase catalytic domain // 3.1E-24///IPR001611 // Leucine-rich repeat // 2.0///IPR001611 // Leucine-…
OsAffx.26395.1.S1_x_at	0.00129847	1.85418	up	LOC_Os04g39814	Os04g0474300	0005975 // carbohydrate metabolic process // inferred from electronic annotation///0008152 // metabolic process // inferred from electronic annotation		0003824 // catalytic activity // inferred from electronic annotation///0004553 // hydrolase activity, hydrolyzing O-glycosyl compounds // inferred from electronic annotation///0008422 // beta-glucosidase activity // inferred from electronic annotation///0016787 // hydrolase activity // inferred from electronic annotation///0016798 // hydrolase activity, acting on glycosyl bonds // inferred from e…	IPR001360 // Glycoside hydrolase, family 1 // 8.0E-15///IPR001360 // Glycoside hydrolase, family 1 // 1.0E-7///IPR001360 // Glycoside hydrolase, family 1 // 3.5E-45
Os.25587.1.S1_at	0.00303892	1.85343	up	LOC_Os04g57320	Os04g0668900	0007585 // respiratory gaseous exchange // inferred from electronic annotation///0009657 // plastid organization // inferred from electronic annotation///0016117 // carotenoid biosynthetic process // inferred from electronic annotation///0022900 // electron transport chain // inferred from electronic annotation///0055114 // oxidation-reduction process // inferred from electronic annotation	0005740 // mitochondrial envelope // inferred from electronic annotation///0009579 // thylakoid // inferred from electronic annotation///0016020 // membrane // inferred from electronic annotation///0016021 // integral to membrane // inferred from electronic annotation///0070469 // respiratory chain // inferred from electronic annotation	0016491 // oxidoreductase activity // inferred from electronic annotation///0046872 // metal ion binding // inferred from electronic annotation	IPR002680 // Alternative oxidase // 2.9E-4
Os.9847.1.S1_at	0.000657006	1.85337	up	LOC_Os05g04584	Os05g0136900			0016747 // transferase activity, transferring acyl groups other than amino-acyl groups // inferred from electronic annotation	IPR003480 // Transferase // 4.8E-48
OsAffx.5859.1.S1_x_at	0.000257811	1.85182	up	LOC_Os08g17680	Os08g0278900	0042742 // defense response to bacterium // inferred from electronic annotation///0050832 // defense response to fungus // inferred from electronic annotation	0005783 // endoplasmic reticulum // inferred from electronic annotation///0016020 // membrane // inferred from electronic annotation		IPR003608 // MIR // 1.2E-13
Os.17356.1.A1_a_at	0.000827283	1.85135	up	LOC_Os11g15040	Os11g0256900	0032259 // methylation // inferred from electronic annotation		0008168 // methyltransferase activity // inferred from electronic annotation///0016740 // transferase activity // inferred from electronic annotation	IPR005299 // SAM dependent carboxyl methyltransferase // 7.3E-103
Os.6876.1.S1_at	0.00367117	1.84933	up	LOC_Os04g38950	Os04g0463500	0008152 // metabolic process // inferred from electronic annotation///0009617 // response to bacterium // inferred from electronic annotation///0009651 // response to salt stress // inferred from electronic annotation///0009723 // response to ethylene stimulus // inferred from electronic annotation///0009851 // auxin biosynthetic process // inferred from electronic annotation///0010386 // lateral…	0009507 // chloroplast // inferred from electronic annotation
Os.50234.1.S1_at	0.00490588	1.84653	up	LOC_Os06g47930	Os06g0694400
Os.49148.2.S1_at	0.000481367	1.84643	up	LOC_Os01g55890	Os01g0764600	0008652 // cellular amino acid biosynthetic process // inferred from electronic annotation		0016740 // transferase activity // inferred from electronic annotation	IPR001048 // Aspartate/glutamate/uridylate kinase // 1.6E-5///IPR001048 // Aspartate/glutamate/uridylate kinase // 0.0030///IPR001048 // Aspartate/glutamate/uridylate kinase // 8.1E-10
Os.11856.1.S1_at	0.000593166	1.84613	up	LOC_Os06g49480	Os06g0708500	0000413 // protein peptidyl-prolyl isomerization // inferred from electronic annotation///0006457 // protein folding // inferred from electronic annotation///0048364 // root development // inferred from electronic annotation	0005624 // membrane fraction // inferred from electronic annotation///0005771 // multivesicular body // inferred from electronic annotation///0005783 // endoplasmic reticulum // inferred from electronic annotation///0005795 // Golgi stack // inferred from electronic annotation///0005829 // cytosol // inferred from electronic annotation///0005886 // plasma membrane // inferred from electronic anno…	0003755 // peptidyl-prolyl cis-trans isomerase activity // inferred from electronic annotation///0016853 // isomerase activity // inferred from electronic annotation	IPR002130 // Cyclophilin-like peptidyl-prolyl cis-trans isomerase domain // 2.9E-116///IPR002130 // Cyclophilin-like peptidyl-prolyl cis-trans isomerase domain // 2.9E-116
Os.10346.1.S1_at	0.0042617	1.84562	up	LOC_Os01g52790	Os01g0728300	0055114 // oxidation-reduction process // inferred from electronic annotation	0005783 // endoplasmic reticulum // inferred from electronic annotation	0004497 // monooxygenase activity // inferred from electronic annotation///0005506 // iron ion binding // inferred from electronic annotation///0009055 // electron carrier activity // inferred from electronic annotation///0016491 // oxidoreductase activity // inferred from electronic annotation///0016705 // oxidoreductase activity, acting on paired donors, with incorporation or reduction of molec…	IPR001128 // Cytochrome P450 // 1.8E-65
Os.21356.1.S1_at	1.97372e-05	1.84533	up	LOC_Os01g01080	Os01g0100900	0006629 // lipid metabolic process // inferred from electronic annotation///0006665 // sphingolipid metabolic process // inferred from electronic annotation///0006915 // apoptotic process // inferred from electronic annotation///0019752 // carboxylic acid metabolic process // inferred from electronic annotation///0030149 // sphingolipid catabolic process // inferred from electronic annotation	0005783 // endoplasmic reticulum // inferred from electronic annotation///0005789 // endoplasmic reticulum membrane // inferred from electronic annotation///0016020 // membrane // inferred from electronic annotation///0016021 // integral to membrane // inferred from electronic annotation	0003824 // catalytic activity // inferred from electronic annotation///0008117 // sphinganine-1-phosphate aldolase activity // inferred from electronic annotation///0016829 // lyase activity // inferred from electronic annotation///0016831 // carboxy-lyase activity // inferred from electronic annotation///0030170 // pyridoxal phosphate binding // inferred from electronic annotation	IPR002129 // Pyridoxal phosphate-dependent decarboxylase // 3.9E-9///IPR002129 // Pyridoxal phosphate-dependent decarboxylase // 1.1E-7
Os.3924.1.S1_at	0.00669919	1.84524	up	LOC_Os01g14980	Os01g0253600			0005515 // protein binding // inferred from physical interaction	IPR013970 // Replication factor A protein 3 // 1.0E-43
Os.12157.1.S1_at	0.01032	1.84228	up	LOC_Os09g36290	Os09g0533300			0016787 // hydrolase activity // inferred from electronic annotation	IPR004843 // Metallophosphoesterase domain // 7.0E-19
Os.6345.1.S1_at	0.00430319	1.838	up	LOC_Os06g36560	Os06g0561000	0006949 // syncytium formation // inferred from electronic annotation///0019310 // inositol catabolic process // inferred from electronic annotation///0019853 // L-ascorbic acid biosynthetic process // inferred from electronic annotation///0055114 // oxidation-reduction process // inferred from electronic annotation	0005737 // cytoplasm // inferred from electronic annotation	0005506 // iron ion binding // inferred from electronic annotation///0016491 // oxidoreductase activity // inferred from electronic annotation///0046872 // metal ion binding // inferred from electronic annotation///0050113 // inositol oxygenase activity // inferred from electronic annotation	IPR007828 // Inositol oxygenase // 3.5E-199///IPR007828 // Inositol oxygenase // 1.4E-151
Os.50577.1.A1_a_at	0.000379586	1.83799	up	LOC_Os06g12170	Os06g0226000
Os.20548.1.S1_at	0.0284124	1.83772	up		Os04g0606200
Os.17887.1.S1_at	0.00361105	1.8332	up	LOC_Os12g36910	Os12g0556200				IPR012416 // Calmodulin binding protein-like // 2.3E-76
Os.39053.1.A1_s_at	0.00191442	1.83283	up	LOC_Os05g06430	Os05g0156300	0006662 // glycerol ether metabolic process // inferred from electronic annotation///0045454 // cell redox homeostasis // inferred from electronic annotation	0005576 // extracellular region // inferred from electronic annotation///0005783 // endoplasmic reticulum // inferred from electronic annotation	0003756 // protein disulfide isomerase activity // inferred from electronic annotation///0009055 // electron carrier activity // inferred from electronic annotation///0015035 // protein disulfide oxidoreductase activity // inferred from electronic annotation///0016853 // isomerase activity // inferred from electronic annotation	IPR011679 // Endoplasmic reticulum, protein ERp29, C-terminal // 1.9E-45///IPR011679 // Endoplasmic reticulum, protein ERp29, C-terminal // 1.8E-45///IPR013766 // Thioredoxin domain // 1.9E-51///IPR013766 // Thioredoxin domain // 2.9E-57
Os.7404.1.S1_a_at	0.00235266	1.83211	up	LOC_Os01g41640	Os01g0600300
Os.11552.1.S1_at	0.00675671	1.83101	up	LOC_Os04g59150	Os04g0688100	0006979 // response to oxidative stress // inferred from electronic annotation///0055114 // oxidation-reduction process // inferred from electronic annotation	0005618 // cell wall // inferred from electronic annotation///0005773 // vacuole // inferred from electronic annotation///0009505 // plant-type cell wall // inferred from electronic annotation///0016020 // membrane // inferred from electronic annotation	0004601 // peroxidase activity // inferred from electronic annotation///0016491 // oxidoreductase activity // inferred from electronic annotation///0020037 // heme binding // inferred from electronic annotation///0046872 // metal ion binding // inferred from electronic annotation	IPR002016 // Haem peroxidase, plant/fungal/bacterial // 9.0E-110///IPR002016 // Haem peroxidase, plant/fungal/bacterial // 4.8E-110
Os.3042.1.S1_at	5.16873e-05	1.83098	up	LOC_Os10g33630	Os10g0476000	0006897 // endocytosis // inferred from electronic annotation	0016020 // membrane // inferred from electronic annotation		IPR012466 // Adaptin ear-binding coat-associated protein 1 NECAP-1 // 6.8E-85
Os.11022.1.S1_at	0.0146878	1.82934	up	LOC_Os09g32526	Os09g0501850	0000413 // protein peptidyl-prolyl isomerization // inferred from electronic annotation///0006457 // protein folding // inferred from electronic annotation	0005773 // vacuole // inferred from electronic annotation	0003755 // peptidyl-prolyl cis-trans isomerase activity // inferred from electronic annotation///0016853 // isomerase activity // inferred from electronic annotation	IPR001179 // Peptidyl-prolyl cis-trans isomerase, FKBP-type, domain // 3.8E-54///IPR001179 // Peptidyl-prolyl cis-trans isomerase, FKBP-type, domain // 9.7E-42
Os.54869.1.S1_at	0.0175005	1.82932	up	LOC_Os06g47910	Os06g0694200	0006629 // lipid metabolic process // inferred from electronic annotation		0016787 // hydrolase activity // inferred from electronic annotation///0016788 // hydrolase activity, acting on ester bonds // inferred from electronic annotation	IPR001087 // Lipase, GDSL // 6.8E-57
Os.47445.1.S1_at	0.00312786	1.82787	up	LOC_Os02g26210	Os02g0460200
Os.43596.1.S1_at	0.0292941	1.82784	up	LOC_Os01g10110	Os01g0197600	0007275 // multicellular organismal development // inferred from electronic annotation///0009690 // cytokinin metabolic process // inferred from electronic annotation///0009736 // cytokinin mediated signaling pathway // inferred from electronic annotation///0010229 // inflorescence development // inferred by curator///0010229 // inflorescence development // inferred from mutant phenotype///005511…	0005576 // extracellular region // inferred from electronic annotation///0005615 // extracellular space // inferred from electronic annotation	0003824 // catalytic activity // inferred from electronic annotation///0008762 // UDP-N-acetylmuramate dehydrogenase activity // inferred from electronic annotation///0016491 // oxidoreductase activity // inferred from electronic annotation///0016614 // oxidoreductase activity, acting on CH-OH group of donors // inferred from electronic annotation///0019139 // cytokinin dehydrogenase activity // …	IPR006094 // FAD linked oxidase, N-terminal // 4.8E-23///IPR015345 // Cytokinin dehydrogenase 1, FAD/cytokinin binding domain // 2.7E-193
Os.27520.1.S1_at	0.0050839	1.82779	up	LOC_Os11g02389///LOC_Os12g02320	Os11g0115400	0006810 // transport // inferred from electronic annotation///0006869 // lipid transport // inferred from electronic annotation	0016023 // cytoplasmic membrane-bounded vesicle // inferred from reviewed computational analysis	0008289 // lipid binding // inferred from electronic annotation
Os.19190.3.A1_a_at	0.000553163	1.82582	up	LOC_Os03g21230	Os03g0329700	0006468 // protein phosphorylation // inferred from electronic annotation		0004672 // protein kinase activity // inferred from electronic annotation///0005524 // ATP binding // inferred from electronic annotation///0016772 // transferase activity, transferring phosphorus-containing groups // inferred from electronic annotation	IPR001245 // Serine-threonine/tyrosine-protein kinase catalytic domain // 1.1E-28///IPR001611 // Leucine-rich repeat // 1.8///IPR001611 // Leucine-rich repeat // 0.84///IPR001611 // Leucine-rich repeat // 0.73///IPR013210 // Leucine-rich repeat-containing N-terminal, type 2 // 0.011
Os.6200.1.S1_at	0.00452777	1.82562	up	LOC_Os08g09190	Os08g0191000	0055085 // transmembrane transport // inferred from electronic annotation	0016021 // integral to membrane // inferred from electronic annotation		IPR004776 // Auxin efflux carrier // 8.8E-115
Os.12102.1.S1_at	0.00117401	1.82561	up	LOC_Os05g07632	Os05g0168300				IPR005834 // Haloacid dehalogenase-like hydrolase // 7.4E-6
Os.7262.1.S1_at	0.00430473	1.82505	up	LOC_Os04g38260///LOC_Os04g38290	Os04g0455350
Os.23073.1.S1_at	0.000101547	1.82472	up	LOC_Os06g11740	Os06g0220800	0045454 // cell redox homeostasis // inferred from electronic annotation	0016020 // membrane // inferred from electronic annotation///0016021 // integral to membrane // inferred from electronic annotation	0016853 // isomerase activity // inferred from electronic annotation
OsAffx.7517.1.S1_x_at	0.00654015	1.82411	up	LOC_Os12g07580	Os12g0174700		0005618 // cell wall // inferred from electronic annotation///0016023 // cytoplasmic membrane-bounded vesicle // inferred from reviewed computational analysis		IPR004265 // Plant disease resistance response protein // 1.8E-60///IPR004265 // Plant disease resistance response protein // 6.2E-60
Os.50317.1.S1_at	0.0249272	1.82221	up	LOC_Os01g13150	Os01g0232300	0042779 // tRNA 3'-trailer cleavage // inferred from electronic annotation///0042780 // tRNA 3'-end processing // inferred from electronic annotation		0016787 // hydrolase activity // inferred from electronic annotation///0016891 // endoribonuclease activity, producing 5'-phosphomonoesters // inferred from electronic annotation///0042781 // 3'-tRNA processing endoribonuclease activity // inferred from electronic annotation	IPR001279 // Beta-lactamase-like // 4.9E-5
Os.17247.1.S1_at	0.0149504	1.82179	up	LOC_Os02g55970	Os02g0803300	0048268 // clathrin coat assembly // inferred from electronic annotation	0005886 // plasma membrane // inferred from electronic annotation///0030118 // clathrin coat // inferred from electronic annotation	0005543 // phospholipid binding // inferred from electronic annotation///0005545 // 1-phosphatidylinositol binding // inferred from electronic annotation///0030276 // clathrin binding // inferred from electronic annotation	IPR001026 // Epsin domain, N-terminal // 1.1E-4///IPR011417 // ANTH // 4.6E-101
Os.27794.1.S1_at	0.0166087	1.81985	up	LOC_Os04g27190	Os04g0340300	0008152 // metabolic process // inferred from electronic annotation	0009536 // plastid // inferred from reviewed computational analysis	0000287 // magnesium ion binding // inferred from electronic annotation///0010333 // terpene synthase activity // inferred from electronic annotation///0016829 // lyase activity // inferred from electronic annotation///0046872 // metal ion binding // inferred from electronic annotation	IPR001906 // Terpene synthase-like // 2.2E-38///IPR001906 // Terpene synthase-like // 6.7E-51///IPR005630 // Terpene synthase, metal-binding domain // 2.9E-73///IPR005630 // Terpene synthase, metal-binding domain // 2.9E-73///IPR005630 // Terpene synthase, metal-binding domain // 2.9E-73
OsAffx.25285.1.S1_at	0.00252125	1.81917	up	LOC_Os03g29770	Os03g0411300			0005509 // calcium ion binding // inferred from electronic annotation	IPR018248 // EF-hand // 2.1E-4///IPR018248 // EF-hand // 3.7E-4
OsAffx.24695.1.S1_at	0.00369795	1.81829	up	LOC_Os02g42990	Os02g0643800				IPR003676 // Auxin responsive SAUR protein // 1.3E-34
Os.47549.1.A1_s_at	0.000700091	1.81798	up	LOC_Os08g29520	Os08g0384000		0016021 // integral to membrane // inferred from electronic annotation		IPR004877 // Cytochrome b561, eukaryote // 7.2E-41
Os.17149.1.S1_at	0.0132235	1.81738	up	LOC_Os03g60910	Os03g0824100	0042793 // transcription from plastid promoter // inferred from electronic annotation///0045893 // positive regulation of transcription, DNA-dependent // inferred from electronic annotation	0009295 // nucleoid // inferred from electronic annotation///0009507 // chloroplast // inferred from electronic annotation///0009508 // plastid chromosome // inferred from electronic annotation		IPR002885 // Pentatricopeptide repeat // 9.3E-9///IPR002885 // Pentatricopeptide repeat // 0.0058///IPR002885 // Pentatricopeptide repeat // 0.0057///IPR002885 // Pentatricopeptide repeat // 0.06///IPR002885 // Pentatricopeptide repeat // 0.0022///IPR002885 // Pentatricopeptide repeat // 1.1E-6///IPR002885 // Pentatricopeptide repeat // 0.11///IPR002885 // Pentatricopeptide repeat // 0.095///IPR0…
Os.27478.1.A1_s_at	0.0144924	1.81717	up	LOC_Os02g52390					IPR007863 // Peptidase M16, C-terminal // 7.0E-31///IPR007863 // Peptidase M16, C-terminal // 0.0036///IPR007863 // Peptidase M16, C-terminal // 6.2E-31///IPR011765 // Peptidase M16, N-terminal // 0.069///IPR013578 // Peptidase M16C associated // 2.8E-79
Os.46182.1.S1_at	0.00472394	1.81622	up	LOC_Os12g39620	Os12g0586000	0006952 // defense response // inferred from electronic annotation///0009414 // response to water deprivation // inferred from electronic annotation///0051707 // response to other organism // inferred from electronic annotation///0080167 // response to karrikin // inferred from electronic annotation	0048046 // apoplast // inferred from electronic annotation	0043531 // ADP binding // inferred from electronic annotation	IPR001611 // Leucine-rich repeat // 0.52///IPR001611 // Leucine-rich repeat // 0.18///IPR001611 // Leucine-rich repeat // 0.52///IPR001611 // Leucine-rich repeat // 0.18///IPR001611 // Leucine-rich repeat // 0.52///IPR001611 // Leucine-rich repeat // 0.18///IPR001611 // Leucine-rich repeat // 0.52///IPR001611 // Leucine-rich repeat // 0.18///IPR001611 // Leucine-rich repeat // 0.52///IPR001611 //…
Os.34757.1.S1_at	8.59308e-06	1.8161	up	LOC_Os01g60280					IPR001245 // Serine-threonine/tyrosine-protein kinase catalytic domain // 1.2E-35///IPR001611 // Leucine-rich repeat // 1.3///IPR001611 // Leucine-rich repeat // 0.57///IPR001611 // Leucine-rich repeat // 0.45///IPR013210 // Leucine-rich repeat-containing N-terminal, type 2 // 3.8E-9
OsAffx.15498.1.S1_s_at	0.00122142	1.81529	up	LOC_Os06g19690	Os06g0301100		0016020 // membrane // inferred from reviewed computational analysis///0016020 // membrane // inferred from electronic annotation
Os.6997.2.S1_at	0.000505412	1.81436	up	LOC_Os05g23530	Os05g0300700				IPR018866 // Zinc-finger domain of monoamine-oxidase A repressor R1 // 7.8E-73
Os.46800.1.S2_a_at	0.000257789	1.81418	up	LOC_Os10g33040	Os10g0468500	0006468 // protein phosphorylation // inferred from electronic annotation	0016023 // cytoplasmic membrane-bounded vesicle // inferred from reviewed computational analysis	0000166 // nucleotide binding // inferred from electronic annotation///0004672 // protein kinase activity // inferred from electronic annotation///0004713 // protein tyrosine kinase activity // inferred from electronic annotation///0005524 // ATP binding // inferred from electronic annotation///0016772 // transferase activity, transferring phosphorus-containing groups // inferred from electronic …	IPR001245 // Serine-threonine/tyrosine-protein kinase catalytic domain // 2.5E-19///IPR001611 // Leucine-rich repeat // 0.37///IPR001611 // Leucine-rich repeat // 0.016///IPR001611 // Leucine-rich repeat // 2.3///IPR001611 // Leucine-rich repeat // 0.069///IPR001611 // Leucine-rich repeat // 1.7///IPR001611 // Leucine-rich repeat // 0.49///IPR001611 // Leucine-rich repeat // 1.3///IPR001611 // Le…
Os.455.1.S1_at	0.000744247	1.814	up	LOC_Os01g16240	Os01g0267900	0009846 // pollen germination // inferred from electronic annotation///0010099 // regulation of photomorphogenesis // inferred from electronic annotation///0019722 // calcium-mediated signaling // inferred from electronic annotation	0005737 // cytoplasm // inferred from electronic annotation///0005773 // vacuole // inferred from electronic annotation///0005886 // plasma membrane // inferred from electronic annotation	0005509 // calcium ion binding // inferred from electronic annotation	IPR018248 // EF-hand // 4.7E-9///IPR018248 // EF-hand // 1.9E-8///IPR018248 // EF-hand // 2.2E-9///IPR018248 // EF-hand // 1.0E-9
OsAffx.27508.82.S1_x_at	0.00685118	1.81347	up	LOC_Os02g32469	Os02g0525600
Os.26728.1.S1_a_at	0.000249202	1.81279	up	LOC_Os10g36550	Os10g0509100
Os.28435.5.S1_x_at	0.0129781	1.81274	up	LOC_Os10g40934	Os10g0558700	0055114 // oxidation-reduction process // inferred from electronic annotation		0016491 // oxidoreductase activity // inferred from electronic annotation///0016702 // oxidoreductase activity, acting on single donors with incorporation of molecular oxygen, incorporation of two atoms of oxygen // inferred from electronic annotation///0016706 // oxidoreductase activity, acting on paired donors, with incorporation or reduction of molecular oxygen, 2-oxoglutarate as one donor, an…	IPR005123 // Oxoglutarate/iron-dependent dioxygenase // 1.1E-35///IPR005123 // Oxoglutarate/iron-dependent dioxygenase // 1.5E-33///IPR005123 // Oxoglutarate/iron-dependent dioxygenase // 1.1E-35
Os.27943.1.S1_s_at	0.00032587	1.81242	up	LOC_Os01g50030	Os01g0695100	0006656 // phosphatidylcholine biosynthetic process // inferred from electronic annotation///0008152 // metabolic process // inferred from electronic annotation///0009555 // pollen development // inferred from electronic annotation///0009826 // unidimensional cell growth // inferred from electronic annotation///0009860 // pollen tube growth // inferred from electronic annotation///0010183 // poll…		0000234 // phosphoethanolamine N-methyltransferase activity // inferred from electronic annotation///0008168 // methyltransferase activity // inferred from electronic annotation///0016740 // transferase activity // inferred from electronic annotation	IPR003333 // Mycolic acid cyclopropane synthase // 2.5E-4///IPR004033 // UbiE/COQ5 methyltransferase // 1.7E-4///IPR013216 // Methyltransferase type 11 // 9.4E-19///IPR013216 // Methyltransferase type 11 // 4.2E-27///IPR013217 // Methyltransferase type 12 // 3.9E-11///IPR013217 // Methyltransferase type 12 // 4.6E-16
Os.10253.1.S1_at	0.00192369	1.81195	up	LOC_Os02g12760	Os02g0219900		0005886 // plasma membrane // inferred from electronic annotation///0016020 // membrane // inferred from electronic annotation///0016021 // integral to membrane // inferred from electronic annotation		IPR006702 // Uncharacterised protein family UPF0497, trans-membrane plant // 1.4E-39
Os.11141.1.S1_at	0.000213789	1.80701	up	LOC_Os08g42400	Os08g0535800	0006355 // regulation of transcription, DNA-dependent // inferred from electronic annotation		0003677 // DNA binding // inferred from electronic annotation	IPR003441 // No apical meristem (NAM) protein // 4.5E-31
Os.11614.1.S1_s_at	0.00262479	1.80658	up	LOC_Os03g55730	Os03g0766000		0005739 // mitochondrion // inferred from electronic annotation///0016020 // membrane // inferred from reviewed computational analysis		IPR019164 // Protein of unknown function DUF2053, membrane // 5.4E-106
Os.18299.1.S1_at	0.00210823	1.80656	up	LOC_Os07g07410	Os07g0169600	0055114 // oxidation-reduction process // inferred from electronic annotation		0016491 // oxidoreductase activity // inferred from electronic annotation///0016706 // oxidoreductase activity, acting on paired donors, with incorporation or reduction of molecular oxygen, 2-oxoglutarate as one donor, and incorporation of one atom each of oxygen into both donors // inferred from electronic annotation	IPR005123 // Oxoglutarate/iron-dependent dioxygenase // 7.9E-40///IPR005123 // Oxoglutarate/iron-dependent dioxygenase // 7.9E-40
Os.8045.1.S1_at	0.00101134	1.80518	up	LOC_Os01g08440	Os01g0179600	0008152 // metabolic process // inferred from electronic annotation		0016740 // transferase activity // inferred from electronic annotation///0016757 // transferase activity, transferring glycosyl groups // inferred from electronic annotation///0016758 // transferase activity, transferring hexosyl groups // inferred from electronic annotation	IPR002213 // UDP-glucuronosyl/UDP-glucosyltransferase // 1.3E-7
Os.31636.1.S1_at	1.72605e-05	1.80375	up	LOC_Os08g32960	Os08g0425500	0046854 // phosphatidylinositol phosphorylation // inferred from electronic annotation			IPR005135 // Endonuclease/exonuclease/phosphatase // 5.7E-42
OsAffx.29394.1.S1_at	0.000365113	1.79893	up	LOC_Os08g28190	Os08g0369300	0000902 // cell morphogenesis // inferred from electronic annotation///0007015 // actin filament organization // inferred from electronic annotation///0007275 // multicellular organismal development // inferred from electronic annotation///0009825 // multidimensional cell growth // inferred from electronic annotation///0010090 // trichome morphogenesis // inferred from electronic annotation	0005737 // cytoplasm // inferred from electronic annotation///0005856 // cytoskeleton // inferred from electronic annotation	0000166 // nucleotide binding // inferred from electronic annotation///0003779 // actin binding // inferred from electronic annotation///0005524 // ATP binding // inferred from electronic annotation	IPR004000 // Actin-like // 1.4E-129///IPR004000 // Actin-like // 1.1E-146
Os.12054.1.S1_at	0.00202719	1.7982	up	LOC_Os02g24354	Os02g0440000	0008152 // metabolic process // inferred from electronic annotation///0008652 // cellular amino acid biosynthetic process // inferred from electronic annotation///0009085 // lysine biosynthetic process // inferred from electronic annotation///0009089 // lysine biosynthetic process via diaminopimelate // inferred from electronic annotation	0009507 // chloroplast // inferred from electronic annotation///0009536 // plastid // inferred from electronic annotation	0003824 // catalytic activity // inferred from electronic annotation///0008836 // diaminopimelate decarboxylase activity // inferred from electronic annotation///0016829 // lyase activity // inferred from electronic annotation///0016831 // carboxy-lyase activity // inferred from electronic annotation	IPR000183 // Ornithine/DAP/Arg decarboxylase // 5.3E-56///IPR000183 // Ornithine/DAP/Arg decarboxylase // 3.0E-34
Os.19281.1.S1_at	0.00908214	1.79801	up	LOC_Os02g34690	Os02g0552000		0005794 // Golgi apparatus // inferred from electronic annotation///0016020 // membrane // inferred from electronic annotation///0016021 // integral to membrane // inferred from electronic annotation		IPR004240 // Nonaspanin (TM9SF) // 9.0E-288
Os.13965.1.S1_at	0.0191423	1.79578	up	LOC_Os01g28500	Os01g0382400		0005576 // extracellular region // inferred from electronic annotation		IPR014044 // CAP domain // 9.5E-31
OsAffx.30189.1.S1_s_at	0.00355311	1.79524	up	LOC_Os09g38370	Os09g0556000	0006465 // signal peptide processing // inferred from electronic annotation	0005618 // cell wall // inferred from electronic annotation///0005783 // endoplasmic reticulum // inferred from electronic annotation///0005787 // signal peptidase complex // inferred from electronic annotation///0016021 // integral to membrane // inferred from electronic annotation///0016023 // cytoplasmic membrane-bounded vesicle // inferred from reviewed computational analysis	0008233 // peptidase activity // inferred from electronic annotation	IPR007653 // Signal peptidase 22kDa subunit // 5.3E-81
Os.8570.4.S1_at	0.00132271	1.79184	up	LOC_Os09g32330	Os09g0499000
Os.9274.1.S1_at	0.000404899	1.79124	up	LOC_Os06g44374	Os06g0653900	0006605 // protein targeting // inferred from electronic annotation///0006886 // intracellular protein transport // inferred from electronic annotation///0015031 // protein transport // inferred from electronic annotation	0005622 // intracellular // inferred from electronic annotation///0005886 // plasma membrane // inferred from electronic annotation///0016020 // membrane // inferred from electronic annotation	0015450 // P-P-bond-hydrolysis-driven protein transmembrane transporter activity // inferred from electronic annotation	IPR001901 // Protein translocase complex, SecE/Sec61-gamma subunit // 6.5E-23
Os.11838.1.S1_at	0.00578966	1.79068	up	LOC_Os03g13540	Os03g0238600	0016311 // dephosphorylation // inferred from electronic annotation///0030643 // cellular phosphate ion homeostasis // inferred from electronic annotation///0042542 // response to hydrogen peroxide // inferred from electronic annotation	0005773 // vacuole // inferred from electronic annotation///0016023 // cytoplasmic membrane-bounded vesicle // inferred from reviewed computational analysis	0003993 // acid phosphatase activity // inferred from electronic annotation///0016787 // hydrolase activity // inferred from electronic annotation///0016791 // phosphatase activity // inferred from electronic annotation	IPR004843 // Metallophosphoesterase domain // 3.0E-19
Os.12374.2.S1_x_at	0.00138706	1.79019	up	LOC_Os12g42884	Os12g0624000	0008652 // cellular amino acid biosynthetic process // inferred from electronic annotation///0009086 // methionine biosynthetic process // inferred from electronic annotation///0009651 // response to salt stress // inferred from electronic annotation///0010043 // response to zinc ion // inferred from electronic annotation///0032259 // methylation // inferred from electronic annotation///0046686 /…	0005777 // peroxisome // inferred from electronic annotation///0005829 // cytosol // inferred from electronic annotation///0005886 // plasma membrane // inferred from electronic annotation///0009507 // chloroplast // inferred from electronic annotation///0009570 // chloroplast stroma // inferred from electronic annotation///0009941 // chloroplast envelope // inferred from electronic annotation///…	0003871 // 5-methyltetrahydropteroyltriglutamate-homocysteine S-methyltransferase activity // inferred from electronic annotation///0005507 // copper ion binding // inferred from electronic annotation///0008168 // methyltransferase activity // inferred from electronic annotation///0008270 // zinc ion binding // inferred from electronic annotation///0008705 // methionine synthase activity // infer…	IPR002629 // Methionine synthase, vitamin-B12 independent // 1.7E-224///IPR013215 // Cobalamin (vitamin B12)-independent methionine synthase MetE, N-terminal // 3.1E-180
Os.25587.1.S1_s_at	0.00014845	1.78957	up	LOC_Os04g57320	Os04g0668900	0007585 // respiratory gaseous exchange // inferred from electronic annotation///0009657 // plastid organization // inferred from electronic annotation///0016117 // carotenoid biosynthetic process // inferred from electronic annotation///0022900 // electron transport chain // inferred from electronic annotation///0055114 // oxidation-reduction process // inferred from electronic annotation	0005740 // mitochondrial envelope // inferred from electronic annotation///0009579 // thylakoid // inferred from electronic annotation///0016020 // membrane // inferred from electronic annotation///0016021 // integral to membrane // inferred from electronic annotation///0070469 // respiratory chain // inferred from electronic annotation	0016491 // oxidoreductase activity // inferred from electronic annotation///0046872 // metal ion binding // inferred from electronic annotation	IPR002680 // Alternative oxidase // 2.9E-4
Os.11496.1.S1_at	0.00366346	1.78927	up		Os03g0690000
OsAffx.11838.1.S1_at	0.000473708	1.78873	up	LOC_Os01g73250	Os01g0963600	0006950 // response to stress // inferred from electronic annotation			IPR003496 // ABA/WDS induced protein // 9.1E-43
Os.18639.1.S1_at	0.00440351	1.78649	up	LOC_Os03g13760	Os03g0240800		0005730 // nucleolus // inferred from electronic annotation///0016604 // nuclear body // inferred from electronic annotation///0030529 // ribonucleoprotein complex // inferred from electronic annotation	0003676 // nucleic acid binding // inferred from electronic annotation	IPR001163 // Ribonucleoprotein LSM domain // 9.5E-4///IPR001163 // Ribonucleoprotein LSM domain // 1.7E-15
Os.7258.1.S1_at	0.000848138	1.78642	up	LOC_Os03g21850	Os03g0336700			0016779 // nucleotidyltransferase activity // inferred from electronic annotation
Os.872.2.S1_at	0.0128073	1.78503	up	LOC_Os01g14590	Os01g0248500
Os.9548.1.S1_at	0.00118772	1.78469	up	LOC_Os01g07950	Os01g0174900	0045454 // cell redox homeostasis // inferred from electronic annotation	0005739 // mitochondrion // inferred from reviewed computational analysis///0005739 // mitochondrion // inferred from electronic annotation	0009055 // electron carrier activity // inferred from electronic annotation///0015035 // protein disulfide oxidoreductase activity // inferred from electronic annotation///0046872 // metal ion binding // inferred from electronic annotation///0051536 // iron-sulfur cluster binding // inferred from electronic annotation///0051537 // 2 iron, 2 sulfur cluster binding // inferred from electronic annot…	IPR002109 // Glutaredoxin // 7.8E-21
Os.4883.1.S1_at	0.000281208	1.78401	up	LOC_Os02g09600	Os02g0189100	0006357 // regulation of transcription from RNA polymerase II promoter // inferred from electronic annotation	0016592 // mediator complex // inferred from electronic annotation	0001104 // RNA polymerase II transcription cofactor activity // inferred from electronic annotation	IPR019404 // Mediator complex, subunit Med11 // 1.8E-11///IPR019404 // Mediator complex, subunit Med11 // 6.1E-24
Os.4982.1.S1_at	0.0065773	1.7826	up	LOC_Os02g01332	Os02g0103700	0006412 // translation // inferred from electronic annotation///0009955 // adaxial/abaxial pattern specification // inferred from electronic annotation	0005622 // intracellular // inferred from electronic annotation///0005730 // nucleolus // inferred from electronic annotation///0005773 // vacuole // inferred from electronic annotation///0005840 // ribosome // inferred from electronic annotation///0005886 // plasma membrane // inferred from electronic annotation///0009507 // chloroplast // inferred from electronic annotation///0009941 // chlorop…	0003735 // structural constituent of ribosome // inferred from electronic annotation///0019843 // rRNA binding // inferred from electronic annotation	IPR020040 // Ribosomal protein L6, alpha-beta domain // 8.8E-16///IPR020040 // Ribosomal protein L6, alpha-beta domain // 9.5E-15
Os.16375.1.S1_at	0.0092189	1.78187	up	LOC_Os11g28340	Os11g0473000	0006621 // protein retention in ER lumen // inferred from electronic annotation///0006810 // transport // inferred from electronic annotation///0010204 // defense response signaling pathway, resistance gene-independent // inferred from electronic annotation///0015031 // protein transport // inferred from electronic annotation	0005783 // endoplasmic reticulum // inferred from electronic annotation///0005794 // Golgi apparatus // inferred from electronic annotation///0016020 // membrane // inferred from reviewed computational analysis///0016020 // membrane // inferred from electronic annotation///0016021 // integral to membrane // inferred from electronic annotation///0016023 // cytoplasmic membrane-bounded vesicle // i…	0004872 // receptor activity // inferred from electronic annotation///0046923 // ER retention sequence binding // inferred from electronic annotation	IPR000133 // ER lumen protein retaining receptor // 1.3E-91///IPR000133 // ER lumen protein retaining receptor // 1.1E-54
Os.14023.1.S1_x_at	0.000881496	1.78137	up	LOC_Os06g01370	Os06g0103400				IPR004365 // Nucleic acid binding, OB-fold, tRNA/helicase-type // 0.35
Os.44937.1.S1_at	0.0284069	1.78058	up	LOC_Os03g60810	Os03g0823000	0006468 // protein phosphorylation // inferred from electronic annotation		0000166 // nucleotide binding // inferred from electronic annotation///0004672 // protein kinase activity // inferred from electronic annotation///0004674 // protein serine/threonine kinase activity // inferred from electronic annotation///0005524 // ATP binding // inferred from electronic annotation///0016772 // transferase activity, transferring phosphorus-containing groups // inferred from ele…	IPR001220 // Legume lectin domain // 1.9E-101///IPR001245 // Serine-threonine/tyrosine-protein kinase catalytic domain // 8.5E-28
Os.37723.1.S1_at	0.0113759	1.77989	up	LOC_Os05g14240	Os05g0231700	0006810 // transport // inferred from electronic annotation	0005773 // vacuole // inferred from electronic annotation///0005774 // vacuolar membrane // inferred from electronic annotation///0009705 // plant-type vacuole membrane // inferred from electronic annotation///0016020 // membrane // inferred from electronic annotation///0016021 // integral to membrane // inferred from electronic annotation///0042807 // central vacuole // inferred from electronic …	0005215 // transporter activity // inferred from electronic annotation	IPR000425 // Major intrinsic protein // 4.2E-63///IPR000425 // Major intrinsic protein // 1.1E-48
Os.49837.1.S1_a_at	0.000288966	1.7794	up	LOC_Os06g11330	Os06g0217300	0006351 // transcription, DNA-dependent // inferred from electronic annotation///0006355 // regulation of transcription, DNA-dependent // inferred from electronic annotation///0009266 // response to temperature stimulus // inferred from electronic annotation///0009910 // negative regulation of flower development // inferred from electronic annotation///0010076 // maintenance of floral meristem id…	0005634 // nucleus // inferred from electronic annotation	0000900 // translation repressor activity, nucleic acid binding // inferred from electronic annotation///0003677 // DNA binding // inferred from electronic annotation///0003700 // sequence-specific DNA binding transcription factor activity // inferred from electronic annotation///0042803 // protein homodimerization activity // inferred from electronic annotation///0046982 // protein heterodimeriz…	IPR002100 // Transcription factor, MADS-box // 1.6E-25///IPR002487 // Transcription factor, K-box // 1.1E-7
Os.32459.2.S1_x_at	0.00788553	1.77903	up	LOC_Os01g03310///LOC_Os01g03320	Os01g0123900///Os01g0124000	0010466 // negative regulation of peptidase activity // inferred from electronic annotation	0005576 // extracellular region // inferred from electronic annotation///0016023 // cytoplasmic membrane-bounded vesicle // inferred from reviewed computational analysis	0004867 // serine-type endopeptidase inhibitor activity // inferred from electronic annotation///0030414 // peptidase inhibitor activity // inferred from electronic annotation	IPR000877 // Proteinase inhibitor I12, Bowman-Birk // 0.03///IPR000877 // Proteinase inhibitor I12, Bowman-Birk // 5.2///IPR000877 // Proteinase inhibitor I12, Bowman-Birk // 6.4E-7///IPR000877 // Proteinase inhibitor I12, Bowman-Birk // 3.0E-4///IPR000877 // Proteinase inhibitor I12, Bowman-Birk // 3.4///IPR000877 // Proteinase inhibitor I12, Bowman-Birk // 0.45///IPR000877 // Proteinase inhibit…
Os.11307.1.S1_at	0.000565782	1.77889	up	LOC_Os06g40440
Os.4996.1.S1_at	0.00471604	1.77825	up		Os01g0626300	0006886 // intracellular protein transport // inferred from electronic annotation	0005741 // mitochondrial outer membrane // inferred from electronic annotation	0015450 // P-P-bond-hydrolysis-driven protein transmembrane transporter activity // inferred from electronic annotation
Os.18638.1.S1_at	0.000879167	1.77821	up	LOC_Os02g46610	Os02g0692700				IPR006734 // Protein of unknown function DUF597 // 9.7E-82
Os.7400.1.S1_at	0.00430563	1.77749	up	LOC_Os07g41730	Os07g0608300	0048364 // root development // inferred from electronic annotation	0005783 // endoplasmic reticulum // inferred from electronic annotation///0005886 // plasma membrane // inferred from electronic annotation///0019866 // organelle inner membrane // inferred from electronic annotation
Os.13026.1.S1_at	0.00850669	1.77625	up	LOC_Os06g06320	Os06g0157700	0007275 // multicellular organismal development // inferred from electronic annotation///0009908 // flower development // inferred from electronic annotation///0009909 // regulation of flower development // inferred from mutant phenotype///0010229 // inflorescence development // inferred from mutant phenotype///0030154 // cell differentiation // inferred from electronic annotation///0048510 // re…	0005634 // nucleus // inferred from electronic annotation///0005737 // cytoplasm // inferred from electronic annotation		IPR008914 // Phosphatidylethanolamine-binding protein PEBP // 4.4E-61
Os.22485.1.A1_at	0.00812437	1.77587	up		Os11g0487600				IPR001128 // Cytochrome P450 // 7.7E-51
Os.53242.1.S1_at	0.00133827	1.7758	up	LOC_Os02g52180	Os02g0758800			0005507 // copper ion binding // inferred from electronic annotation///0009055 // electron carrier activity // inferred from electronic annotation	IPR003245 // Plastocyanin-like // 5.7E-39
Os.4695.1.S1_s_at	0.00497367	1.77575	up	LOC_Os03g28940	Os03g0402800				IPR010399 // Tify // 1.8E-19///IPR010399 // Tify // 1.8E-19///IPR018467 // CO/COL/TOC1, conserved site // 2.2E-14///IPR018467 // CO/COL/TOC1, conserved site // 2.2E-14
Os.32502.1.S1_at	0.0103038	1.77553	up	LOC_Os09g07800	Os09g0251800				IPR000008 // C2 calcium-dependent membrane targeting // 1.0E-26
Os.1437.1.S1_at	1.79146e-06	1.775	up	LOC_Os01g06580	Os01g0159200				IPR000782 // FAS1 domain // 1.5E-31
Os.49528.2.S1_at	0.0170412	1.77491	up	LOC_Os04g44910	Os04g0531500				IPR001220 // Legume lectin domain // 8.8E-127///IPR001245 // Serine-threonine/tyrosine-protein kinase catalytic domain // 2.7E-25
Os.50108.1.S1_at	0.00071728	1.77473	up	LOC_Os05g39720	Os05g0474800	0006355 // regulation of transcription, DNA-dependent // inferred from electronic annotation		0003700 // sequence-specific DNA binding transcription factor activity // inferred from electronic annotation///0043565 // sequence-specific DNA binding // inferred from electronic annotation	IPR003657 // DNA-binding WRKY // 5.6E-40///IPR003657 // DNA-binding WRKY // 1.9E-43
OsAffx.5446.1.S1_s_at	0.00151187	1.77409	up	LOC_Os07g26150	Os07g0443500			0003677 // DNA binding // inferred from electronic annotation
Os.10579.1.S1_at	0.00757928	1.77344	up	LOC_Os08g02700	Os08g0120600	0001666 // response to hypoxia // inferred from electronic annotation///0006096 // glycolysis // inferred from electronic annotation	0009507 // chloroplast // inferred from electronic annotation	0003824 // catalytic activity // inferred from electronic annotation///0004332 // fructose-bisphosphate aldolase activity // inferred from electronic annotation///0016829 // lyase activity // inferred from electronic annotation	IPR000741 // Fructose-bisphosphate aldolase, class-I // 8.6E-252
Os.18497.1.S1_at	0.00185384	1.77029	up		Os03g0628900	0006457 // protein folding // inferred from electronic annotation	0016272 // prefoldin complex // inferred from electronic annotation	0051082 // unfolded protein binding // inferred from electronic annotation///0051087 // chaperone binding // inferred from electronic annotation
Os.54231.1.S1_at	0.0029115	1.76858	up	LOC_Os12g04010	Os12g0133900	0006364 // rRNA processing // inferred from electronic annotation	0005634 // nucleus // inferred from electronic annotation///0005730 // nucleolus // inferred from electronic annotation///0005829 // cytosol // inferred from electronic annotation///0030529 // ribonucleoprotein complex // inferred from electronic annotation		IPR007151 // Mpp10 protein // 6.4E-113
Os.11290.1.S1_at	1.10865e-05	1.76797	up	LOC_Os06g44170	Os06g0651000				IPR001509 // NAD-dependent epimerase/dehydratase // 1.6E-7///IPR013120 // Male sterility, NAD-binding // 7.6E-7
Os.20617.2.S1_s_at	0.0026343	1.76653	up	LOC_Os07g46280	Os07g0656200	0005975 // carbohydrate metabolic process // inferred from electronic annotation///0008152 // metabolic process // inferred from electronic annotation	0005618 // cell wall // inferred from electronic annotation///0009505 // plant-type cell wall // inferred from electronic annotation///0022626 // cytosolic ribosome // inferred from electronic annotation	0003824 // catalytic activity // inferred from electronic annotation///0004338 // glucan exo-1,3-beta-glucosidase activity // inferred from direct assay///0004553 // hydrolase activity, hydrolyzing O-glycosyl compounds // inferred from electronic annotation///0004565 // beta-galactosidase activity // inferred from direct assay///0004567 // beta-mannosidase activity // inferred from direct assay//…	IPR001360 // Glycoside hydrolase, family 1 // 0.0016///IPR001360 // Glycoside hydrolase, family 1 // 6.6E-205///IPR001360 // Glycoside hydrolase, family 1 // 6.6E-205///IPR001360 // Glycoside hydrolase, family 1 // 7.2E-37
Os.7972.1.S2_at	0.00520499	1.76604	up	LOC_Os02g39790	Os02g0611200	0006596 // polyamine biosynthetic process // inferred from electronic annotation///0006597 // spermine biosynthetic process // inferred from electronic annotation///0008295 // spermidine biosynthetic process // inferred from electronic annotation		0004014 // adenosylmethionine decarboxylase activity // inferred from electronic annotation///0016829 // lyase activity // inferred from electronic annotation///0016831 // carboxy-lyase activity // inferred from electronic annotation	IPR001985 // S-adenosylmethionine decarboxylase // 8.5E-203
Os.8619.1.S1_at	0.00147635	1.7639	up	LOC_Os04g36859	Os04g0446300	0006465 // signal peptide processing // inferred from electronic annotation	0005783 // endoplasmic reticulum // inferred from electronic annotation///0005787 // signal peptidase complex // inferred from electronic annotation///0016021 // integral to membrane // inferred from electronic annotation	0008233 // peptidase activity // inferred from electronic annotation	IPR009582 // Signal peptidase complex subunit 2 // 4.7E-74///IPR009582 // Signal peptidase complex subunit 2 // 6.4E-44
Os.4849.1.S1_at	0.00331912	1.76368	up	LOC_Os06g41110	Os06g0614300	0000902 // cell morphogenesis // inferred from electronic annotation			IPR012945 // Tubulin binding cofactor C // 6.1E-65
Os.37386.1.S1_at	7.44508e-05	1.76314	up	LOC_Os04g03164
Os.942.1.S1_at	0.000305817	1.76308	up	LOC_Os01g52864	Os01g0729100		0009507 // chloroplast // inferred from electronic annotation///0009706 // chloroplast inner membrane // inferred from electronic annotation///0009941 // chloroplast envelope // inferred from electronic annotation///0016021 // integral to membrane // inferred from electronic annotation		IPR002794 // Protein of unknown function DUF92, TMEM19 // 9.0E-96///IPR002794 // Protein of unknown function DUF92, TMEM19 // 2.5E-14///IPR002794 // Protein of unknown function DUF92, TMEM19 // 9.3E-95///IPR002794 // Protein of unknown function DUF92, TMEM19 // 8.2E-78
Os.54080.1.S1_at	0.00231837	1.76215	up	LOC_Os05g37450	Os05g0446900	0008152 // metabolic process // inferred from electronic annotation		0003824 // catalytic activity // inferred from electronic annotation///0030246 // carbohydrate binding // inferred from electronic annotation///2001070 // starch binding // inferred from electronic annotation	IPR002044 // Carbohydrate binding module family 20 // 3.0E-22
Os.11303.1.S1_at	0.0108936	1.76209	up	LOC_Os01g72170	Os01g0950300			0016740 // transferase activity // inferred from electronic annotation	IPR004045 // Glutathione S-transferase, N-terminal // 2.3E-13///IPR004046 // Glutathione S-transferase, C-terminal // 2.0E-5
Os.18089.1.S1_at	0.00881682	1.76177	up	LOC_Os08g25624	Os08g0344600	0006810 // transport // inferred from electronic annotation///0008643 // carbohydrate transport // inferred from electronic annotation///0015714 // phosphoenolpyruvate transport // inferred from direct assay///0035436 // triose phosphate transmembrane transport // inferred from direct assay	0005739 // mitochondrion // inferred from electronic annotation///0009507 // chloroplast // inferred from electronic annotation///0009536 // plastid // inferred from electronic annotation///0009941 // chloroplast envelope // inferred from electronic annotation///0016020 // membrane // inferred from electronic annotation///0016021 // integral to membrane // inferred from electronic annotation///00…	0005215 // transporter activity // inferred from electronic annotation///0009670 // triose-phosphate:phosphate antiporter activity // inferred from direct assay///0015121 // phosphoenolpyruvate:phosphate antiporter activity // inferred from direct assay	IPR000620 // Drug/metabolite transporter // 2.7E-4///IPR000620 // Drug/metabolite transporter // 2.3E-8///IPR004853 // Domain of unknown function DUF250 // 2.8E-60///IPR004853 // Domain of unknown function DUF250 // 2.8E-60///IPR004853 // Domain of unknown function DUF250 // 1.2E-57///IPR013657 // UAA transporter // 5.9E-4///IPR013657 // UAA transporter // 5.9E-4
Os.27657.1.A1_at	0.00277731	1.76097	up	LOC_Os04g49890	Os04g0588600		0016020 // membrane // inferred from reviewed computational analysis		IPR001140 // ABC transporter, transmembrane domain // 2.0E-30///IPR003439 // ABC transporter-like // 2.4E-40///IPR003439 // ABC transporter-like // 1.1E-44
Os.8011.1.S1_at	0.00330232	1.76047	up	LOC_Os03g64210	Os03g0859600				IPR002423 // Chaperonin Cpn60/TCP-1 // 8.0E-179///IPR002423 // Chaperonin Cpn60/TCP-1 // 1.0E-136
Os.57547.1.S1_at	0.00377029	1.76024	up	LOC_Os07g48050	Os07g0677500	0006979 // response to oxidative stress // inferred from electronic annotation///0055114 // oxidation-reduction process // inferred from electronic annotation		0004601 // peroxidase activity // inferred from electronic annotation///0016491 // oxidoreductase activity // inferred from electronic annotation///0020037 // heme binding // inferred from electronic annotation///0046872 // metal ion binding // inferred from electronic annotation	IPR002016 // Haem peroxidase, plant/fungal/bacterial // 3.5E-136
Os.20498.1.S1_at	0.00723824	1.76014	up	LOC_Os04g20230	Os04g0270200				IPR005366 // Uncharacterised protein family UPF0172 // 1.3E-118
Os.22968.1.A1_at	0.00783071	1.75836	up		Os08g0331000		0016023 // cytoplasmic membrane-bounded vesicle // inferred from reviewed computational analysis
Os.9923.1.S1_s_at	1.05162e-05	1.75745	up	LOC_Os03g08330	Os03g0181100				IPR010399 // Tify // 1.6E-19///IPR018467 // CO/COL/TOC1, conserved site // 6.9E-13
Os.134.1.S1_at	0.00366128	1.7571	up	LOC_Os12g13380	Os12g0236400	0006139 // nucleobase-containing compound metabolic process // inferred from electronic annotation///0006163 // purine nucleotide metabolic process // inferred from expression pattern///0016310 // phosphorylation // inferred from electronic annotation///0046686 // response to cadmium ion // inferred from electronic annotation///0046939 // nucleotide phosphorylation // inferred from electronic ann…	0005739 // mitochondrion // inferred from electronic annotation///0005886 // plasma membrane // inferred from electronic annotation	0000166 // nucleotide binding // inferred from electronic annotation///0004017 // adenylate kinase activity // inferred from electronic annotation///0004017 // adenylate kinase activity // inferred from genetic interaction///0005507 // copper ion binding // inferred from electronic annotation///0005524 // ATP binding // inferred from electronic annotation///0005524 // ATP binding // inferred from…	IPR000850 // Adenylate kinase // 1.3E-98///IPR007862 // Adenylate kinase, active site lid domain // 6.0E-22
Os.4891.1.S1_at	0.000996023	1.7568	up	LOC_Os03g06200	Os03g0157900	0006564 // L-serine biosynthetic process // inferred from electronic annotation///0008152 // metabolic process // inferred from electronic annotation///0008652 // cellular amino acid biosynthetic process // inferred from electronic annotation///0046686 // response to cadmium ion // inferred from electronic annotation	0009507 // chloroplast // inferred from electronic annotation///0009570 // chloroplast stroma // inferred from electronic annotation	0003824 // catalytic activity // inferred from electronic annotation///0004648 // O-phospho-L-serine:2-oxoglutarate aminotransferase activity // inferred from electronic annotation///0008483 // transaminase activity // inferred from electronic annotation///0016740 // transferase activity // inferred from electronic annotation///0030170 // pyridoxal phosphate binding // inferred from electronic an…	IPR000192 // Aminotransferase, class V/Cysteine desulfurase // 1.7E-32
Os.8774.1.S1_at	0.00755308	1.75634	up	LOC_Os05g37520	Os05g0447700
Os.15696.1.S1_a_at	0.0191596	1.75604	up	LOC_Os02g43010	Os02g0644000	0006508 // proteolysis // inferred from electronic annotation		0004197 // cysteine-type endopeptidase activity // inferred from electronic annotation	IPR001096 // Peptidase C13, legumain // 9.6E-192
Os.17070.1.S1_at	0.000202966	1.75491	up	LOC_Os04g36054	Os04g0442000	0006351 // transcription, DNA-dependent // inferred from electronic annotation///0006355 // regulation of transcription, DNA-dependent // inferred from electronic annotation///0009725 // response to hormone stimulus // inferred from electronic annotation///0009733 // response to auxin stimulus // inferred from electronic annotation///0009734 // auxin mediated signaling pathway // inferred from el…	0005634 // nucleus // inferred from electronic annotation	0003677 // DNA binding // inferred from electronic annotation///0046983 // protein dimerization activity // inferred from electronic annotation	IPR003311 // AUX/IAA protein // 5.9E-4///IPR003340 // B3 DNA binding domain // 1.4E-31///IPR010525 // Auxin response factor // 7.7E-45
Os.49627.1.S1_at	0.003105	1.75483	up	LOC_Os06g37150					IPR001117 // Multicopper oxidase, type 1 // 8.5E-59///IPR011706 // Multicopper oxidase, type 2 // 2.3E-45///IPR011707 // Multicopper oxidase, type 3 // 7.4E-56
Os.12583.1.S1_at	0.00576945	1.75475	up	LOC_Os03g16440	Os03g0271200	0006810 // transport // inferred from electronic annotation///0015031 // protein transport // inferred from electronic annotation	0009507 // chloroplast // inferred from electronic annotation///0009527 // plastid outer membrane // inferred from electronic annotation///0009536 // plastid // inferred from reviewed computational analysis///0009536 // plastid // inferred from electronic annotation///0009707 // chloroplast outer membrane // inferred from electronic annotation///0016020 // membrane // inferred from electronic ann…		IPR000184 // Bacterial surface antigen (D15) // 2.4E-49
Os.3494.1.S1_at	0.0026556	1.7537	up		Os01g0220300	0006412 // translation // inferred from electronic annotation	0005840 // ribosome // inferred from electronic annotation	0003735 // structural constituent of ribosome // inferred from electronic annotation///0019843 // rRNA binding // inferred from electronic annotation
Os.11379.1.S1_at	0.00119451	1.75282	up	LOC_Os06g19690	Os06g0301100		0016020 // membrane // inferred from reviewed computational analysis///0016020 // membrane // inferred from electronic annotation
Os.11615.1.S2_at	0.000588307	1.75276	up	LOC_Os02g32350	Os02g0523500	0006950 // response to stress // inferred from electronic annotation///0009306 // protein secretion // inferred from electronic annotation///0009686 // gibberellin biosynthetic process // inferred from electronic annotation///0009845 // seed germination // inferred from electronic annotation///0031047 // gene silencing by RNA // inferred from electronic annotation///0046686 // response to cadmium…	0005618 // cell wall // inferred from electronic annotation///0005635 // nuclear envelope // inferred from electronic annotation///0005783 // endoplasmic reticulum // inferred from electronic annotation///0005829 // cytosol // inferred from electronic annotation///0005886 // plasma membrane // inferred from electronic annotation///0009507 // chloroplast // inferred from electronic annotation///00…	0003676 // nucleic acid binding // inferred from electronic annotation///0016788 // hydrolase activity, acting on ester bonds // inferred from electronic annotation	IPR006021 // Staphylococcal nuclease (SNase-like) // 1.2E-9///IPR006021 // Staphylococcal nuclease (SNase-like) // 4.0E-8///IPR006021 // Staphylococcal nuclease (SNase-like) // 1.7E-6///IPR006021 // Staphylococcal nuclease (SNase-like) // 1.8E-11
Os.22816.1.S1_at	0.0216226	1.7525	up	LOC_Os07g07220	Os07g0166600		0005634 // nucleus // inferred from electronic annotation///0009536 // plastid // inferred from reviewed computational analysis///0030529 // ribonucleoprotein complex // inferred from electronic annotation	0003723 // RNA binding // inferred from electronic annotation	IPR001163 // Ribonucleoprotein LSM domain // 1.8E-17
Os.2369.1.S1_a_at	0.0161616	1.75247	up	LOC_Os04g49410	Os04g0583500	0007047 // cellular cell wall organization // inferred from electronic annotation///0009664 // plant-type cell wall organization // inferred from electronic annotation	0005576 // extracellular region // inferred from electronic annotation///0005618 // cell wall // inferred from electronic annotation///0016020 // membrane // inferred from electronic annotation		IPR007117 // Pollen allergen/expansin, C-terminal // 6.3E-41
Os.3769.1.S1_a_at	0.0171632	1.75144	up	LOC_Os01g72250	Os01g0951400	0006207 // 'de novo' pyrimidine base biosynthetic process // inferred from electronic annotation///0006221 // pyrimidine nucleotide biosynthetic process // inferred from electronic annotation///0008152 // metabolic process // inferred from electronic annotation///0009116 // nucleoside metabolic process // inferred from electronic annotation///0044205 // 'de novo' UMP biosynthetic process // infer…		0003824 // catalytic activity // inferred from electronic annotation///0004588 // orotate phosphoribosyltransferase activity // inferred from electronic annotation///0004590 // orotidine-5'-phosphate decarboxylase activity // inferred from electronic annotation///0016740 // transferase activity // inferred from electronic annotation///0016829 // lyase activity // inferred from electronic annotati…	IPR000836 // Phosphoribosyltransferase domain // 4.7E-17///IPR001754 // Orotidine 5'-phosphate decarboxylase domain // 1.2E-83
OsAffx.13941.1.S1_at	0.00167402	1.75108	up	LOC_Os04g23580	Os04g0301700		0016020 // membrane // inferred from electronic annotation	0008375 // acetylglucosaminyltransferase activity // inferred from electronic annotation	IPR003406 // Glycosyl transferase, family 14 // 2.7E-88
Os.25529.1.S1_at	0.0109369	1.75089	up	LOC_Os05g44330					IPR002818 // ThiJ/PfpI // 5.9E-37///IPR002818 // ThiJ/PfpI // 7.8E-30///IPR002818 // ThiJ/PfpI // 0.0010
Os.15774.1.S1_at	0.0120514	1.75003	up	LOC_Os05g48370	Os05g0557500
Os.49148.1.S1_x_at	0.000149708	1.74988	up	LOC_Os01g55890	Os01g0764600	0008652 // cellular amino acid biosynthetic process // inferred from electronic annotation		0016740 // transferase activity // inferred from electronic annotation	IPR001048 // Aspartate/glutamate/uridylate kinase // 1.6E-5///IPR001048 // Aspartate/glutamate/uridylate kinase // 0.0030///IPR001048 // Aspartate/glutamate/uridylate kinase // 8.1E-10
Os.39065.1.A1_s_at	0.00850798	1.7495	up	LOC_Os02g52390	Os02g0761400	0008152 // metabolic process // inferred from electronic annotation///0046686 // response to cadmium ion // inferred from electronic annotation	0005739 // mitochondrion // inferred from electronic annotation///0009507 // chloroplast // inferred from electronic annotation///0009570 // chloroplast stroma // inferred from electronic annotation///0009941 // chloroplast envelope // inferred from electronic annotation///0048046 // apoplast // inferred from electronic annotation	0003824 // catalytic activity // inferred from electronic annotation///0046872 // metal ion binding // inferred from electronic annotation	IPR007863 // Peptidase M16, C-terminal // 6.2E-31///IPR007863 // Peptidase M16, C-terminal // 0.0036///IPR011765 // Peptidase M16, N-terminal // 0.069///IPR013578 // Peptidase M16C associated // 2.8E-79
Os.16245.1.S1_at	0.000702907	1.74928	up	LOC_Os03g18200	Os03g0293000	0009408 // response to heat // inferred from electronic annotation///0009860 // pollen tube growth // inferred from electronic annotation///0055114 // oxidation-reduction process // inferred from electronic annotation	0005788 // endoplasmic reticulum lumen // inferred from electronic annotation	0016491 // oxidoreductase activity // inferred from electronic annotation
Os.9923.1.S1_at	0.00180563	1.74903	up	LOC_Os03g08330	Os03g0181100				IPR010399 // Tify // 1.6E-19///IPR018467 // CO/COL/TOC1, conserved site // 6.9E-13
Os.27621.1.S1_at	0.000174229	1.74827	up
Os.20611.1.S1_at	0.0128503	1.74811	up	LOC_Os07g32230	Os07g0506000				IPR005178 // Organic solute transporter Ost-alpha // 5.5E-120
OsAffx.26492.1.S1_s_at	9.77808e-05	1.74656	up	LOC_Os04g46830	Os04g0554800	0006869 // lipid transport // inferred from electronic annotation	0016023 // cytoplasmic membrane-bounded vesicle // inferred from reviewed computational analysis
Os.6062.1.S1_at	0.00115526	1.74554	up	LOC_Os08g23440	Os08g0323700	0006810 // transport // inferred from electronic annotation///0006811 // ion transport // inferred from electronic annotation///0006813 // potassium ion transport // inferred from electronic annotation///0006821 // chloride transport // inferred from mutant phenotype///0055064 // chloride ion homeostasis // inferred from mutant phenotype///0055075 // potassium ion homeostasis // inferred from mut…	0005886 // plasma membrane // inferred from electronic annotation///0016020 // membrane // inferred from electronic annotation///0016021 // integral to membrane // inferred from electronic annotation	0008511 // sodium:potassium:chloride symporter activity // inferred from electronic annotation///0015293 // symporter activity // inferred from electronic annotation///0015377 // cation:chloride symporter activity // inferred from electronic annotation///0015379 // potassium:chloride symporter activity // inferred from mutant phenotype	IPR004841 // Amino acid permease domain // 7.3E-26
Os.48312.1.S1_at	0.0148729	1.74449	up	LOC_Os04g57420	Os04g0670000		0005783 // endoplasmic reticulum // inferred from electronic annotation		IPR003388 // Reticulon // 5.9E-57
Os.25093.1.A1_at	2.22675e-05	1.74332	up		Os12g0611700		0016023 // cytoplasmic membrane-bounded vesicle // inferred from reviewed computational analysis
Os.11431.1.S1_at	0.00814259	1.7429	up	LOC_Os04g49990	Os04g0589900			0003677 // DNA binding // inferred from electronic annotation	IPR005175 // Domain of unknown function DUF296 // 7.6E-63///IPR017956 // AT hook, DNA-binding motif // 0.035
Os.5599.1.S1_at	0.015738	1.74289	up	LOC_Os08g31580	Os08g0408500	0006351 // transcription, DNA-dependent // inferred from electronic annotation///0006355 // regulation of transcription, DNA-dependent // inferred from electronic annotation	0005634 // nucleus // inferred from electronic annotation	0003677 // DNA binding // inferred from electronic annotation///0003700 // sequence-specific DNA binding transcription factor activity // inferred from electronic annotation	IPR001471 // AP2/ERF domain // 4.1E-20
Os.5555.1.S1_at	0.0256374	1.74285	up	LOC_Os09g02170	Os09g0109500				IPR007881 // UNC-50 // 3.4E-132
Os.8793.1.S1_at	5.72213e-06	1.74267	up	LOC_Os06g10520	Os06g0207000	0015937 // coenzyme A biosynthetic process // inferred from electronic annotation///0016310 // phosphorylation // inferred from electronic annotation		0004594 // pantothenate kinase activity // inferred from electronic annotation///0005524 // ATP binding // inferred from electronic annotation///0016301 // kinase activity // inferred from electronic annotation	IPR011602 // Pantothenate kinase, bacterial // 3.1E-128///IPR011602 // Pantothenate kinase, bacterial // 2.2E-52
Os.4629.1.S1_at	0.00471056	1.74267	up	LOC_Os01g03760	Os01g0128400		0005634 // nucleus // inferred from electronic annotation///0005783 // endoplasmic reticulum // inferred from electronic annotation///0005886 // plasma membrane // inferred from electronic annotation///0016020 // membrane // inferred from electronic annotation
Os.18958.1.S1_at	0.00029314	1.74254	up	LOC_Os06g49250	Os06g0706400		0016020 // membrane // inferred from reviewed computational analysis///0016023 // cytoplasmic membrane-bounded vesicle // inferred from reviewed computational analysis		IPR000109 // Proton-dependent oligopeptide transporter family // 6.5E-91///IPR000109 // Proton-dependent oligopeptide transporter family // 1.4E-98///IPR000109 // Proton-dependent oligopeptide transporter family // 1.4E-98///IPR000109 // Proton-dependent oligopeptide transporter family // 9.2E-93
Os.9523.1.S1_at	0.00411774	1.74185	up	LOC_Os04g32620	Os04g0398000	0006351 // transcription, DNA-dependent // inferred from electronic annotation///0006355 // regulation of transcription, DNA-dependent // inferred from electronic annotation	0005634 // nucleus // inferred from electronic annotation	0003677 // DNA binding // inferred from electronic annotation///0003700 // sequence-specific DNA binding transcription factor activity // inferred from electronic annotation	IPR001471 // AP2/ERF domain // 1.4E-20
Os.778.1.S1_at	0.00585232	1.74103	up	LOC_Os01g02700	Os01g0116400	0006468 // protein phosphorylation // inferred from electronic annotation///0016310 // phosphorylation // inferred from electronic annotation		0000166 // nucleotide binding // inferred from electronic annotation///0004672 // protein kinase activity // inferred from electronic annotation///0004674 // protein serine/threonine kinase activity // inferred from electronic annotation///0005524 // ATP binding // inferred from electronic annotation///0016301 // kinase activity // inferred from electronic annotation///0016772 // transferase acti…	IPR001245 // Serine-threonine/tyrosine-protein kinase catalytic domain // 8.3E-27
OsAffx.19460.1.S1_at	0.0192139	1.74094	up	LOC_Os12g02960	Os12g0123200			0016740 // transferase activity // inferred from electronic annotation	IPR004045 // Glutathione S-transferase, N-terminal // 0.011///IPR004046 // Glutathione S-transferase, C-terminal // 6.6E-8
Os.17323.2.S1_at	0.00399546	1.74085	up	LOC_Os02g48190	Os02g0712500				IPR008166 // Domain of unknown function DUF23 // 1.2E-30
Os.12092.2.S1_a_at	0.00220286	1.73954	up	LOC_Os03g05620	Os03g0150600	0006810 // transport // inferred from electronic annotation///0006817 // phosphate ion transport // inferred from electronic annotation///0009737 // response to abscisic acid stimulus // inferred from electronic annotation///0016036 // cellular response to phosphate starvation // inferred from electronic annotation///0055085 // transmembrane transport // inferred from electronic annotation	0005634 // nucleus // inferred from electronic annotation///0005773 // vacuole // inferred from electronic annotation///0005886 // plasma membrane // inferred from electronic annotation///0016020 // membrane // inferred from reviewed computational analysis///0016020 // membrane // inferred from electronic annotation///0016021 // integral to membrane // inferred from electronic annotation	0005315 // inorganic phosphate transmembrane transporter activity // inferred from electronic annotation///0015293 // symporter activity // inferred from electronic annotation///0022857 // transmembrane transporter activity // inferred from electronic annotation	IPR005828 // General substrate transporter // 6.6E-14///IPR011701 // Major facilitator superfamily // 2.3E-17
Os.8825.1.S1_a_at	0.0415335	1.73875	up	LOC_Os01g42234	Os01g0607200	0003333 // amino acid transmembrane transport // inferred from electronic annotation///0006865 // amino acid transport // inferred from electronic annotation///0015808 // L-alanine transport // inferred from electronic annotation///0015809 // arginine transport // inferred from electronic annotation///0015813 // L-glutamate transport // inferred from electronic annotation///0015819 // lysine tran…	0016020 // membrane // inferred from reviewed computational analysis///0016020 // membrane // inferred from electronic annotation///0016021 // integral to membrane // inferred from electronic annotation	0005313 // L-glutamate transmembrane transporter activity // inferred from electronic annotation///0015171 // amino acid transmembrane transporter activity // inferred from electronic annotation///0015180 // L-alanine transmembrane transporter activity // inferred from electronic annotation///0015181 // arginine transmembrane transporter activity // inferred from electronic annotation///0015189 /…	IPR004841 // Amino acid permease domain // 3.6E-5///IPR004841 // Amino acid permease domain // 7.3E-5
OsAffx.7795.1.S1_at	0.00252252	1.73791	up	LOC_Os12g35330	Os12g0538600	0022900 // electron transport chain // inferred from electronic annotation///0045454 // cell redox homeostasis // inferred from electronic annotation	0005634 // nucleus // inferred from electronic annotation///0005737 // cytoplasm // inferred from electronic annotation///0016023 // cytoplasmic membrane-bounded vesicle // inferred from reviewed computational analysis	0009055 // electron carrier activity // inferred from electronic annotation///0015035 // protein disulfide oxidoreductase activity // inferred from electronic annotation	IPR002109 // Glutaredoxin // 3.1E-15
Os.18822.1.A1_at	0.00455818	1.73755	up	LOC_Os01g70090	Os01g0925200	0008152 // metabolic process // inferred from electronic annotation	0005777 // peroxisome // inferred from electronic annotation	0003824 // catalytic activity // inferred from electronic annotation///0016853 // isomerase activity // inferred from electronic annotation///0051750 // delta3,5-delta2,4-dienoyl-CoA isomerase activity // inferred from electronic annotation	IPR001753 // Crotonase, core // 1.5E-34
Os.17891.1.S1_at	0.0106518	1.73694	up	LOC_Os03g14990	Os03g0254800	0008652 // cellular amino acid biosynthetic process // inferred from electronic annotation///0009073 // aromatic amino acid family biosynthetic process // inferred from electronic annotation	0005730 // nucleolus // inferred from electronic annotation///0009507 // chloroplast // inferred from electronic annotation	0004107 // chorismate synthase activity // inferred from electronic annotation///0016829 // lyase activity // inferred from electronic annotation	IPR000453 // Chorismate synthase // 2.1E-242///IPR000453 // Chorismate synthase // 9.7E-243
Os.16318.1.S1_at	0.0180634	1.73626	up	LOC_Os12g22030	Os12g0409000	0006544 // glycine metabolic process // inferred from electronic annotation///0006563 // L-serine metabolic process // inferred from electronic annotation///0006730 // one-carbon metabolic process // inferred from electronic annotation///0009555 // pollen development // inferred from electronic annotation///0010197 // polar nucleus fusion // inferred from electronic annotation///0032259 // methyl…	0005739 // mitochondrion // inferred from reviewed computational analysis///0005886 // plasma membrane // inferred from electronic annotation///0016020 // membrane // inferred from electronic annotation	0003824 // catalytic activity // inferred from electronic annotation///0004372 // glycine hydroxymethyltransferase activity // inferred from electronic annotation///0008168 // methyltransferase activity // inferred from electronic annotation///0016740 // transferase activity // inferred from electronic annotation///0030170 // pyridoxal phosphate binding // inferred from electronic annotation	IPR001085 // Serine hydroxymethyltransferase // 5.7E-261///IPR001085 // Serine hydroxymethyltransferase // 4.0E-266
Os.10083.1.S1_at	0.00370408	1.73562	up	LOC_Os04g50216	Os04g0592600		0016020 // membrane // inferred from reviewed computational analysis		IPR015414 // SNARE associated Golgi protein // 3.9E-27
Os.12186.1.S1_at	9.54697e-05	1.73526	up	LOC_Os03g21040	Os03g0327600
Os.11281.1.S3_at	7.87121e-05	1.73385	up	LOC_Os06g48770	Os06g0701300		0005783 // endoplasmic reticulum // inferred from electronic annotation///0005886 // plasma membrane // inferred from electronic annotation	0016772 // transferase activity, transferring phosphorus-containing groups // inferred from electronic annotation	IPR001466 // Beta-lactamase-related // 2.9E-45///IPR001466 // Beta-lactamase-related // 2.6E-44///IPR004147 // UbiB domain // 4.5E-30
OsAffx.24834.1.S1_at	0.0247533	1.73382	up	LOC_Os02g52390					IPR007863 // Peptidase M16, C-terminal // 7.0E-31///IPR007863 // Peptidase M16, C-terminal // 0.0036///IPR007863 // Peptidase M16, C-terminal // 6.2E-31///IPR011765 // Peptidase M16, N-terminal // 0.069///IPR013578 // Peptidase M16C associated // 2.8E-79
OsAffx.32235.1.A1_at	0.022253	1.73317	up
OsAffx.23189.1.S1_s_at	0.0271753	1.73164	up	LOC_Os01g10590					IPR008914 // Phosphatidylethanolamine-binding protein PEBP // 3.0E-49///IPR008914 // Phosphatidylethanolamine-binding protein PEBP // 9.9E-38
Os.6040.1.S1_at	0.000684871	1.73036	up		Os07g0620501
Os.9399.1.S1_at	0.00292719	1.72997	up	LOC_Os12g07670	Os12g0175700		0005794 // Golgi apparatus // inferred from electronic annotation///0016020 // membrane // inferred from reviewed computational analysis///0016020 // membrane // inferred from electronic annotation///0016021 // integral to membrane // inferred from electronic annotation		IPR004240 // Nonaspanin (TM9SF) // 7.5E-290
Os.18419.1.S1_at	0.00288492	1.72746	up	LOC_Os03g63450	Os03g0851500		0009507 // chloroplast // inferred from electronic annotation
OsAffx.30120.2.S1_s_at	0.0204489	1.72722	up	LOC_Os09g32526	Os09g0501850	0000413 // protein peptidyl-prolyl isomerization // inferred from electronic annotation///0006457 // protein folding // inferred from electronic annotation	0005773 // vacuole // inferred from electronic annotation	0003755 // peptidyl-prolyl cis-trans isomerase activity // inferred from electronic annotation///0016853 // isomerase activity // inferred from electronic annotation	IPR001179 // Peptidyl-prolyl cis-trans isomerase, FKBP-type, domain // 2.0E-55///IPR001179 // Peptidyl-prolyl cis-trans isomerase, FKBP-type, domain // 3.8E-54///IPR001179 // Peptidyl-prolyl cis-trans isomerase, FKBP-type, domain // 9.7E-42
OsAffx.12071.1.S1_s_at	0.00227588	1.72639	up	LOC_Os02g16630	Os02g0266000	0000162 // tryptophan biosynthetic process // inferred from electronic annotation///0006568 // tryptophan metabolic process // inferred from electronic annotation///0008152 // metabolic process // inferred from electronic annotation///0008652 // cellular amino acid biosynthetic process // inferred from electronic annotation///0009073 // aromatic amino acid family biosynthetic process // inferred …	0009507 // chloroplast // inferred from electronic annotation///0009536 // plastid // inferred from reviewed computational analysis	0003824 // catalytic activity // inferred from electronic annotation///0004640 // phosphoribosylanthranilate isomerase activity // inferred from electronic annotation///0016853 // isomerase activity // inferred from electronic annotation	IPR001240 // N-(5'phosphoribosyl)anthranilate isomerase (PRAI) // 1.2E-33///IPR001240 // N-(5'phosphoribosyl)anthranilate isomerase (PRAI) // 1.2E-33
Os.3122.1.S1_at	0.0114596	1.72631	up	LOC_Os09g12660	Os09g0298200	0005978 // glycogen biosynthetic process // inferred from electronic annotation///0008152 // metabolic process // inferred from electronic annotation///0009058 // biosynthetic process // inferred from electronic annotation///0019252 // starch biosynthetic process // inferred from electronic annotation///0048573 // photoperiodism, flowering // inferred from electronic annotation	0009507 // chloroplast // inferred from electronic annotation///0009570 // chloroplast stroma // inferred from electronic annotation///0030931 // heterotetrameric ADPG pyrophosphorylase complex // inferred from electronic annotation///0048046 // apoplast // inferred from electronic annotation	0003824 // catalytic activity // inferred from electronic annotation///0008878 // glucose-1-phosphate adenylyltransferase activity // inferred from electronic annotation///0016740 // transferase activity // inferred from electronic annotation///0016779 // nucleotidyltransferase activity // inferred from electronic annotation	IPR005835 // Nucleotidyl transferase // 4.3E-117
Os.12933.1.S1_at	0.0028047	1.72584	up	LOC_Os04g58640	Os04g0683100	0006378 // mRNA polyadenylation // inferred from electronic annotation	0005849 // mRNA cleavage factor complex // inferred from electronic annotation///0009536 // plastid // inferred from reviewed computational analysis	0003729 // mRNA binding // inferred from electronic annotation///0016787 // hydrolase activity // inferred from electronic annotation
Os.9737.1.S1_at	0.00197262	1.72497	up		Os03g0392050
Os.27011.1.A1_s_at	0.0371556	1.72472	up	LOC_Os01g04550					IPR001245 // Serine-threonine/tyrosine-protein kinase catalytic domain // 2.7E-15
Os.12190.1.S1_at	0.0125473	1.72372	up	LOC_Os07g44740	Os07g0641700	0006457 // protein folding // inferred from electronic annotation///0009408 // response to heat // inferred from electronic annotation	0005737 // cytoplasm // inferred from electronic annotation///0005739 // mitochondrion // inferred from electronic annotation	0005507 // copper ion binding // inferred from electronic annotation
Os.39055.2.A1_x_at	0.0217185	1.7235	up	LOC_Os06g51150	Os06g0727200		0005618 // cell wall // inferred from electronic annotation///0005739 // mitochondrion // inferred from electronic annotation///0005773 // vacuole // inferred from electronic annotation///0005777 // peroxisome // inferred from electronic annotation///0005886 // plasma membrane // inferred from electronic annotation///0009507 // chloroplast // inferred from electronic annotation///0009514 // glyox…	0004096 // catalase activity // inferred from electronic annotation///0004601 // peroxidase activity // inferred from electronic annotation///0016491 // oxidoreductase activity // inferred from electronic annotation///0020037 // heme binding // inferred from electronic annotation///0046872 // metal ion binding // inferred from electronic annotation///0050897 // cobalt ion binding // inferred from…	IPR010582 // Catalase immune-responsive domain // 4.6E-21///IPR010582 // Catalase immune-responsive domain // 1.1E-6///IPR018028 // Catalase, mono-functional, haem-containing // 1.7E-281
Os.3422.1.S1_at	0.00206922	1.72328	up	LOC_Os03g61970	Os03g0836000		0005737 // cytoplasm // inferred from electronic annotation///0005856 // cytoskeleton // inferred from electronic annotation	0000166 // nucleotide binding // inferred from electronic annotation///0005524 // ATP binding // inferred from electronic annotation	IPR004000 // Actin-like // 4.5E-246
Os.18127.1.A1_at	0.000218794	1.7232	up	LOC_Os04g02870	Os04g0118900	0000398 // nuclear mRNA splicing, via spliceosome // inferred from electronic annotation	0016607 // nuclear speck // inferred from electronic annotation	0000166 // nucleotide binding // inferred from electronic annotation///0003676 // nucleic acid binding // inferred from electronic annotation	IPR000504 // RNA recognition motif domain // 7.1E-14///IPR000504 // RNA recognition motif domain // 2.0E-13///IPR000504 // RNA recognition motif domain // 2.0E-13
Os.12629.1.S1_at	0.0040451	1.722	up	LOC_Os01g45914
Os.15822.1.S1_s_at	0.0415616	1.72199	up	LOC_Os08g32980	Os08g0425800
Os.8338.1.S1_at	0.00190395	1.72049	up	LOC_Os08g43580	Os08g0549300	0006633 // fatty acid biosynthetic process // inferred from electronic annotation///0008610 // lipid biosynthetic process // inferred from electronic annotation	0009507 // chloroplast // inferred from electronic annotation	0031177 // phosphopantetheine binding // inferred from electronic annotation
Os.2675.1.S1_at	0.0210158	1.72025	up	LOC_Os06g35814	Os06g0551400	0007264 // small GTPase mediated signal transduction // inferred from electronic annotation///0015031 // protein transport // inferred from electronic annotation	0005634 // nucleus // inferred from electronic annotation///0005773 // vacuole // inferred from electronic annotation///0005886 // plasma membrane // inferred from electronic annotation///0016020 // membrane // inferred from electronic annotation	0000166 // nucleotide binding // inferred from electronic annotation///0005525 // GTP binding // inferred from electronic annotation	IPR013684 // Mitochondrial Rho-like // 2.6E-23
Os.14280.1.S1_a_at	0.00349809	1.71957	up	LOC_Os01g36890///LOC_Os01g36920	Os01g0549700///Os01g0550000	0006397 // mRNA processing // inferred from electronic annotation///0006810 // transport // inferred from electronic annotation///0008380 // RNA splicing // inferred from electronic annotation///0051028 // mRNA transport // inferred from electronic annotation	0005634 // nucleus // inferred from electronic annotation	0000166 // nucleotide binding // inferred from electronic annotation///0003676 // nucleic acid binding // inferred from electronic annotation///0003723 // RNA binding // inferred from electronic annotation///0004386 // helicase activity // inferred from electronic annotation///0005524 // ATP binding // inferred from electronic annotation///0008026 // ATP-dependent helicase activity // inferred fr…	IPR001650 // Helicase, C-terminal // 7.0E-34///IPR001650 // Helicase, C-terminal // 7.0E-34///IPR011545 // DNA/RNA helicase, DEAD/DEAH box type, N-terminal // 1.3E-43///IPR011545 // DNA/RNA helicase, DEAD/DEAH box type, N-terminal // 3.5E-55
OsAffx.18575.1.S1_x_at	0.00252598	1.71774	up	LOC_Os10g39140	Os10g0536400				IPR005123 // Oxoglutarate/iron-dependent dioxygenase // 2.6E-19///IPR005123 // Oxoglutarate/iron-dependent dioxygenase // 6.6E-47///IPR005123 // Oxoglutarate/iron-dependent dioxygenase // 6.6E-47
Os.24649.1.S1_at	0.00882458	1.71758	up	LOC_Os07g38430	Os07g0572000
Os.13016.1.S1_a_at	0.00490978	1.71725	up	LOC_Os07g07320	Os07g0168300	0009704 // de-etiolation // inferred from electronic annotation///0046686 // response to cadmium ion // inferred from electronic annotation///0048527 // lateral root development // inferred from electronic annotation///0060416 // response to growth hormone stimulus // inferred from electronic annotation///0080167 // response to karrikin // inferred from electronic annotation	0009507 // chloroplast // inferred from electronic annotation	0016740 // transferase activity // inferred from electronic annotation	IPR004045 // Glutathione S-transferase, N-terminal // 1.6E-16
Os.5630.1.S1_at	0.00207684	1.71576	up		Os02g0266100		0005634 // nucleus // inferred from electronic annotation///0030529 // ribonucleoprotein complex // inferred from electronic annotation	0003676 // nucleic acid binding // inferred from electronic annotation///0008270 // zinc ion binding // inferred from electronic annotation///0046872 // metal ion binding // inferred from electronic annotation
Os.20084.1.S1_at	0.00031618	1.71545	up	LOC_Os02g39160	Os02g0603800	0008299 // isoprenoid biosynthetic process // inferred from electronic annotation///0016114 // terpenoid biosynthetic process // inferred from electronic annotation///0019288 // isopentenyl diphosphate biosynthetic process, mevalonate-independent pathway // inferred from electronic annotation///0055114 // oxidation-reduction process // inferred from electronic annotation	0009507 // chloroplast // inferred from electronic annotation///0009536 // plastid // inferred from electronic annotation///0009570 // chloroplast stroma // inferred from electronic annotation	0005506 // iron ion binding // inferred from electronic annotation///0016491 // oxidoreductase activity // inferred from electronic annotation///0046429 // 4-hydroxy-3-methylbut-2-en-1-yl diphosphate synthase activity // inferred from electronic annotation///0046872 // metal ion binding // inferred from electronic annotation///0051536 // iron-sulfur cluster binding // inferred from electronic ann…	IPR004588 // 4-hydroxy-3-methylbut-2-en-1-yl diphosphate synthase, bacterial-type // 3.2E-283
Os.20272.1.S1_a_at	0.0105016	1.71448	up	LOC_Os04g52730	Os04g0618200	0005975 // carbohydrate metabolic process // inferred from electronic annotation///0006012 // galactose metabolic process // inferred from electronic annotation///0033358 // UDP-L-arabinose biosynthetic process // inferred from electronic annotation///0044237 // cellular metabolic process // inferred from electronic annotation///0045227 // capsule polysaccharide biosynthetic process // inferred f…	0005794 // Golgi apparatus // inferred from electronic annotation///0016020 // membrane // inferred from electronic annotation///0016021 // integral to membrane // inferred from electronic annotation///0032580 // Golgi cisterna membrane // inferred from electronic annotation	0000166 // nucleotide binding // inferred from electronic annotation///0003824 // catalytic activity // inferred from electronic annotation///0003978 // UDP-glucose 4-epimerase activity // inferred from electronic annotation///0016853 // isomerase activity // inferred from electronic annotation///0050373 // UDP-arabinose 4-epimerase activity // inferred from electronic annotation///0050662 // coe…	IPR001509 // NAD-dependent epimerase/dehydratase // 1.4E-69///IPR002225 // 3-beta hydroxysteroid dehydrogenase/isomerase // 3.4E-5///IPR003869 // Polysaccharide biosynthesis protein CapD-like // 8.2E-4///IPR005913 // dTDP-4-dehydrorhamnose reductase // 0.0029///IPR013120 // Male sterility, NAD-binding // 8.8E-6
Os.42028.1.S1_at	0.00367217	1.71319	up	LOC_Os01g56310	Os01g0769100	0009107 // lipoate biosynthetic process // inferred from electronic annotation	0009507 // chloroplast // inferred from electronic annotation///0009536 // plastid // inferred from electronic annotation	0003824 // catalytic activity // inferred from electronic annotation///0016740 // transferase activity // inferred from electronic annotation///0016992 // lipoate synthase activity // inferred from electronic annotation///0046872 // metal ion binding // inferred from electronic annotation///0051536 // iron-sulfur cluster binding // inferred from electronic annotation///0051539 // 4 iron, 4 sulfur…	IPR007197 // Radical SAM // 2.5E-26
Os.12109.1.S1_at	0.00343046	1.71273	up	LOC_Os02g56960	Os02g0814700	0006412 // translation // inferred from electronic annotation	0005730 // nucleolus // inferred from electronic annotation///0005840 // ribosome // inferred from electronic annotation///0022625 // cytosolic large ribosomal subunit // inferred from electronic annotation///0030529 // ribonucleoprotein complex // inferred from electronic annotation	0003735 // structural constituent of ribosome // inferred from electronic annotation	IPR000218 // Ribosomal protein L14b/L23e // 4.6E-55
Os.20421.1.S1_at	0.0039976	1.71082	up	LOC_Os02g01280	Os02g0102900	0006457 // protein folding // inferred from electronic annotation///0008219 // cell death // inferred from electronic annotation///0009409 // response to cold // inferred from electronic annotation///0009627 // systemic acquired resistance // inferred from electronic annotation///0042026 // protein refolding // inferred from electronic annotation///0044267 // cellular protein metabolic process //…	0005634 // nucleus // inferred from electronic annotation///0005730 // nucleolus // inferred from electronic annotation///0005737 // cytoplasm // inferred from electronic annotation///0005739 // mitochondrion // inferred from electronic annotation///0005886 // plasma membrane // inferred from electronic annotation///0009507 // chloroplast // inferred from electronic annotation///0009570 // chloro…	0000166 // nucleotide binding // inferred from electronic annotation///0005524 // ATP binding // inferred from electronic annotation	IPR002423 // Chaperonin Cpn60/TCP-1 // 7.5E-190
Os.8372.1.S1_at	0.00196765	1.70976	up	LOC_Os03g01750	Os03g0107800	0005982 // starch metabolic process // inferred from electronic annotation///0005983 // starch catabolic process // inferred from electronic annotation	0009507 // chloroplast // inferred from electronic annotation///0009570 // chloroplast stroma // inferred from electronic annotation	0030247 // polysaccharide binding // inferred from electronic annotation	IPR000340 // Dual specificity phosphatase, catalytic domain // 8.2E-5///IPR000340 // Dual specificity phosphatase, catalytic domain // 8.2E-5///IPR000340 // Dual specificity phosphatase, catalytic domain // 8.2E-5
Os.1120.1.S1_s_at	0.0258875	1.70966	up	LOC_Os06g16270	Os06g0274000	0006950 // response to stress // inferred from electronic annotation///0009408 // response to heat // inferred from electronic annotation///0048316 // seed development // inferred from electronic annotation///0070370 // cellular heat acclimation // inferred from electronic annotation	0005634 // nucleus // inferred from electronic annotation///0005829 // cytosol // inferred from electronic annotation	0031072 // heat shock protein binding // inferred from electronic annotation
OsAffx.4655.1.S1_x_at	0.000287991	1.70812	up	LOC_Os05g48750	Os05g0561500	0009103 // lipopolysaccharide biosynthetic process // inferred from electronic annotation	0005737 // cytoplasm // inferred from electronic annotation///0005739 // mitochondrion // inferred from electronic annotation	0008690 // 3-deoxy-manno-octulosonate cytidylyltransferase activity // inferred from electronic annotation///0016740 // transferase activity // inferred from electronic annotation///0016779 // nucleotidyltransferase activity // inferred from electronic annotation	IPR003329 // Acylneuraminate cytidylyltransferase // 4.5E-65
Os.27846.1.S1_at	0.000151515	1.70685	up	LOC_Os03g52340	Os03g0733800	0006467 // protein thiol-disulfide exchange // inferred from electronic annotation///0055114 // oxidation-reduction process // inferred from electronic annotation	0005783 // endoplasmic reticulum // inferred from electronic annotation///0005789 // endoplasmic reticulum membrane // inferred from electronic annotation	0016671 // oxidoreductase activity, acting on a sulfur group of donors, disulfide as acceptor // inferred from electronic annotation///0050660 // flavin adenine dinucleotide binding // inferred from electronic annotation	IPR007266 // Endoplasmic reticulum oxidoreductin 1 // 2.7E-203///IPR007266 // Endoplasmic reticulum oxidoreductin 1 // 3.7E-71
Os.21870.1.S1_at	0.000769635	1.70555	up	LOC_Os02g45750	Os02g0681700	0006468 // protein phosphorylation // inferred from electronic annotation///0016310 // phosphorylation // inferred from electronic annotation		0004672 // protein kinase activity // inferred from electronic annotation///0004674 // protein serine/threonine kinase activity // inferred from electronic annotation///0005524 // ATP binding // inferred from electronic annotation///0016301 // kinase activity // inferred from electronic annotation///0016772 // transferase activity, transferring phosphorus-containing groups // inferred from electr…	IPR001245 // Serine-threonine/tyrosine-protein kinase catalytic domain // 3.1E-18
Os.20617.1.S1_at	0.021383	1.70512	up	LOC_Os07g46280	Os07g0656200	0005975 // carbohydrate metabolic process // inferred from electronic annotation///0008152 // metabolic process // inferred from electronic annotation	0005618 // cell wall // inferred from electronic annotation///0009505 // plant-type cell wall // inferred from electronic annotation///0022626 // cytosolic ribosome // inferred from electronic annotation	0003824 // catalytic activity // inferred from electronic annotation///0004338 // glucan exo-1,3-beta-glucosidase activity // inferred from direct assay///0004553 // hydrolase activity, hydrolyzing O-glycosyl compounds // inferred from electronic annotation///0004565 // beta-galactosidase activity // inferred from direct assay///0004567 // beta-mannosidase activity // inferred from direct assay//…	IPR001360 // Glycoside hydrolase, family 1 // 6.6E-205///IPR001360 // Glycoside hydrolase, family 1 // 6.6E-205///IPR001360 // Glycoside hydrolase, family 1 // 7.2E-37
Os.9747.1.S1_at	0.000311459	1.70419	up	LOC_Os02g48110	Os02g0710900		0005886 // plasma membrane // inferred from electronic annotation///0009507 // chloroplast // inferred from electronic annotation	0000166 // nucleotide binding // inferred from electronic annotation///0005524 // ATP binding // inferred from electronic annotation	IPR013126 // Heat shock protein 70 family // 1.9E-45
Os.4733.1.S1_at	6.52302e-05	1.70418	up	LOC_Os06g21980	Os06g0325500	0016310 // phosphorylation // inferred from electronic annotation		0016301 // kinase activity // inferred from electronic annotation	IPR002791 // Domain of unknown function DUF89 // 1.2E-65///IPR002791 // Domain of unknown function DUF89 // 1.3E-79///IPR002791 // Domain of unknown function DUF89 // 6.3E-40
Os.26870.1.S1_at	0.0212689	1.70397	up	LOC_Os09g17630	Os09g0345300	0006468 // protein phosphorylation // inferred from electronic annotation		0004672 // protein kinase activity // inferred from electronic annotation///0004674 // protein serine/threonine kinase activity // inferred from electronic annotation///0005524 // ATP binding // inferred from electronic annotation///0016772 // transferase activity, transferring phosphorus-containing groups // inferred from electronic annotation	IPR001245 // Serine-threonine/tyrosine-protein kinase catalytic domain // 5.5E-31///IPR001611 // Leucine-rich repeat // 1.5///IPR001611 // Leucine-rich repeat // 0.87///IPR001611 // Leucine-rich repeat // 0.0027///IPR001611 // Leucine-rich repeat // 1.1
Os.6863.1.S1_s_at	0.000899265	1.70339	up	LOC_Os12g14440	Os12g0247700			0030246 // carbohydrate binding // inferred from electronic annotation	IPR001229 // Mannose-binding lectin // 5.1E-36///IPR004265 // Plant disease resistance response protein // 1.3E-8
Os.7894.1.S1_at	0.00204614	1.70193	up	LOC_Os06g02144	Os06g0111500	0006098 // pentose-phosphate shunt // inferred from electronic annotation///0009651 // response to salt stress // inferred from electronic annotation///0055114 // oxidation-reduction process // inferred from electronic annotation	0005777 // peroxisome // inferred from electronic annotation	0000166 // nucleotide binding // inferred from electronic annotation///0004616 // phosphogluconate dehydrogenase (decarboxylating) activity // inferred from electronic annotation///0016491 // oxidoreductase activity // inferred from electronic annotation///0016616 // oxidoreductase activity, acting on the CH-OH group of donors, NAD or NADP as acceptor // inferred from electronic annotation///0050…	IPR006114 // 6-phosphogluconate dehydrogenase, C-terminal // 9.5E-210///IPR006115 // 6-phosphogluconate dehydrogenase, NADP-binding // 9.7E-84
Os.5201.3.S1_at	0.0026976	1.70082	up	LOC_Os09g28570	Os09g0459800				IPR002198 // Short-chain dehydrogenase/reductase SDR // 4.7E-8///IPR013149 // Alcohol dehydrogenase, C-terminal // 1.9E-35///IPR013154 // Alcohol dehydrogenase GroES-like // 3.3E-19
Os.21379.1.S1_at	0.0438479	1.70015	up	LOC_Os10g02360	Os10g0112700	0006468 // protein phosphorylation // inferred from electronic annotation		0004672 // protein kinase activity // inferred from electronic annotation///0004674 // protein serine/threonine kinase activity // inferred from electronic annotation///0005524 // ATP binding // inferred from electronic annotation///0016772 // transferase activity, transferring phosphorus-containing groups // inferred from electronic annotation	IPR001245 // Serine-threonine/tyrosine-protein kinase catalytic domain // 2.0E-18
Os.46618.1.S1_at	0.0394386	1.6993	up	LOC_Os10g41550	Os10g0565200	0000272 // polysaccharide catabolic process // inferred from electronic annotation///0005975 // carbohydrate metabolic process // inferred from electronic annotation	0009536 // plastid // inferred from reviewed computational analysis	0003824 // catalytic activity // inferred from electronic annotation///0016161 // beta-amylase activity // inferred from electronic annotation///0043169 // cation binding // inferred from electronic annotation	IPR001554 // Glycoside hydrolase, family 14 // 9.5E-222
Os.12780.1.S1_at	0.00404208	1.69859	up	LOC_Os08g02120	Os08g0113100	0005975 // carbohydrate metabolic process // inferred from electronic annotation///0016310 // phosphorylation // inferred from electronic annotation///0019252 // starch biosynthetic process // inferred from electronic annotation		0000166 // nucleotide binding // inferred from electronic annotation///0005524 // ATP binding // inferred from electronic annotation///0008865 // fructokinase activity // inferred from electronic annotation///0016301 // kinase activity // inferred from electronic annotation///0016740 // transferase activity // inferred from electronic annotation///0016773 // phosphotransferase activity, alcohol g…	IPR011611 // PfkB // 4.6E-104
Os.24761.1.A1_at	0.00217645	1.6971	up	LOC_Os09g15835	Os09g0327550				IPR003863 // Protein of unknown function DUF220 // 2.7E-30
Os.22605.1.S1_at	0.00355736	1.69602	up	LOC_Os01g32800	Os01g0511300		0000502 // proteasome complex // inferred from electronic annotation		IPR000717 // Proteasome component (PCI) domain // 1.9E-9///IPR000717 // Proteasome component (PCI) domain // 8.7E-17
Os.9167.1.A1_at	0.00156396	1.6951	up	LOC_Os06g44034
Os.47398.1.S1_at	0.0176625	1.69503	up	LOC_Os02g46150	Os02g0686600		0005739 // mitochondrion // inferred from electronic annotation		IPR003226 // Metal-dependent protein hydrolase // 2.6E-146
Os.28435.4.S1_x_at	0.0228681	1.69431	up	LOC_Os10g40934	Os10g0558750	0055114 // oxidation-reduction process // inferred from electronic annotation		0016491 // oxidoreductase activity // inferred from electronic annotation///0016706 // oxidoreductase activity, acting on paired donors, with incorporation or reduction of molecular oxygen, 2-oxoglutarate as one donor, and incorporation of one atom each of oxygen into both donors // inferred from electronic annotation	IPR005123 // Oxoglutarate/iron-dependent dioxygenase // 6.7E-12
Os.7116.1.S1_at	0.0030279	1.69263	up	LOC_Os03g53020	Os03g0741100
Os.6244.1.S1_x_at	0.00139442	1.69103	up	LOC_Os03g13740	Os03g0240600	0016567 // protein ubiquitination // inferred from electronic annotation	0000151 // ubiquitin ligase complex // inferred from electronic annotation///0005739 // mitochondrion // inferred from reviewed computational analysis	0004842 // ubiquitin-protein ligase activity // inferred from electronic annotation///0016874 // ligase activity // inferred from electronic annotation	IPR003613 // U box domain // 3.6E-24
Os.57504.1.S1_x_at	0.000489181	1.69095	up	LOC_Os01g16240///LOC_Os05g41210///LOC_Os07g48780	Os01g0267900///Os05g0491100///Os07g0687200	0009612 // response to mechanical stimulus // inferred from electronic annotation///0009846 // pollen germination // inferred from electronic annotation///0010099 // regulation of photomorphogenesis // inferred from electronic annotation///0019722 // calcium-mediated signaling // inferred from electronic annotation	0005634 // nucleus // inferred from electronic annotation///0005737 // cytoplasm // inferred from electronic annotation///0005773 // vacuole // inferred from electronic annotation///0005886 // plasma membrane // inferred from electronic annotation	0005509 // calcium ion binding // inferred from electronic annotation	IPR018248 // EF-hand // 4.7E-9///IPR018248 // EF-hand // 1.9E-8///IPR018248 // EF-hand // 2.2E-9///IPR018248 // EF-hand // 1.0E-9///IPR018248 // EF-hand // 1.3E-8///IPR018248 // EF-hand // 1.9E-8///IPR018248 // EF-hand // 2.2E-9///IPR018248 // EF-hand // 1.0E-9
Os.11638.1.S1_at	0.0259194	1.69068	up	LOC_Os12g37970	Os12g0567300	0006351 // transcription, DNA-dependent // inferred from electronic annotation///0006355 // regulation of transcription, DNA-dependent // inferred from electronic annotation	0005634 // nucleus // inferred from electronic annotation	0003677 // DNA binding // inferred from electronic annotation
Os.17876.1.S1_at	0.00253892	1.69032	up	LOC_Os03g59450	Os03g0809100	0055085 // transmembrane transport // inferred from electronic annotation	0016021 // integral to membrane // inferred from electronic annotation		IPR011701 // Major facilitator superfamily // 4.4E-38
Os.54413.1.S1_at	0.000242659	1.69031	up	LOC_Os05g04530	Os05g0135900
[truncated: 494 more rows]

## Sheet: r34-down genes
Probe Set ID	p	FC (abs)	Regulation	Ensembl	Gene Symbol	Gene Ontology Biological Process	Gene Ontology Cellular Component	Gene Ontology Molecular Function	InterPro
[truncated: 1,047 more rows]
